# Supplementary material for: Tetra­kis(di­propyl­ammonium) tetra­kis(oxa­lato-κ2 O 1,O 2)stannate(IV) mono­hydrate: a complex with an eight-coordinate SnIV atom
Source: Acta Crystallogr Sect E Struct Rep Online. 2014 Jan 18;70(Pt 2):m49–50. doi: 10.1107/S160053681303496X (PMC3998257; doi:10.1107/S160053681303496X)
Supplement: Supplementary file 1 [file e-70-00m49-sup1.cif]

##############################################################################
#                                                                            #
# This CIF contains the data in a paper accepted for publication in          #
# Acta Crystallographica Section E. It conforms to the requirements of       #
# Notes for Authors for Acta Crystallographica Section E, and has been       #
# peer reviewed under the auspices of the IUCr Commission on Journals.       #
#                                                                            #
# Full details of the Crystallographic Information File format               #
# are given in the paper "The Crystallographic Information File (CIF):       #
# a New Standard Archive File for Crystallography" by S. R. Hall, F. H.      #
# Allen and I. D. Brown [Acta Cryst. (1991), A47, 655-685].                  #
#                                                                            #
# The current version of the core CIF dictionary is obtainable from          #
# ftp://ftp.iucr.org/pub/cif_core.dic.                                       #
#                                                                            #
# Software is freely available for graphical display of the structure(s)     #
# in this CIF. For information consult the CIF software page                 #
# http://www.iucr.org/resources/cif/software.                                #
#                                                                            #
# This file may be used for bona fide research purposes within the           #
# scientific community so long as proper attribution is given to the journal # 
# article from which it was obtained.                                        #
#                                                                            #
##############################################################################
data_I
_audit_creation_method     SHELXL-2013
_database_code_depnum_ccdc_archive     'CCDC 979175'
_chemical_name_systematic
;
Tetrakis(dipropylammonium)
tetrakis(oxalato-\k^2^<i>O</i>^1^,<i>O</i>^2^)stannate(IV)
;
_chemical_name_common     ?
_chemical_formula_moiety     '4(C6 H16 N +), C8 O16 Sn 4-, H2 O'
_chemical_formula_sum     'C32 H66 N4 O17 Sn'
_chemical_formula_iupac     '(C6 H16 N)4 [Sn (C2 O4)4] , H2 O'
_chemical_formula_weight     897.57
_chemical_melting_point     ?
_shelx_space_group_comment
;
The symmetry employed for this shelxl refinement is uniquely defined
by the following loop, which should always be used as a source of
symmetry information in preference to the above space-group names.
They are only intended as comments.
;
_space_group_crystal_system     tetragonal
_space_group_name_H-M_alt     'I -4 2 m'
_space_group_name_Hall     'I -4 2'
loop_
    _space_group_symop_operation_xyz
    'x, y, z'
    'x, -y, -z'
    '-x, -y, z'
    '-x, y, -z'
    '-y, -x, z'
    '-y, x, -z'
    'y, -x, -z'
    'y, x, z'
    'x+1/2, y+1/2, z+1/2'
    'x+1/2, -y+1/2, -z+1/2'
    '-x+1/2, -y+1/2, z+1/2'
    '-x+1/2, y+1/2, -z+1/2'
    '-y+1/2, -x+1/2, z+1/2'
    '-y+1/2, x+1/2, -z+1/2'
    'y+1/2, -x+1/2, -z+1/2'
    'y+1/2, x+1/2, z+1/2'
_cell_length_a     14.5996(6)
_cell_length_b     14.5996(6)
_cell_length_c     9.5718(4)
_cell_angle_alpha     90
_cell_angle_beta     90
_cell_angle_gamma     90
_cell_volume     2040.21(19)
_cell_formula_units_Z     2
_cell_measurement_reflns_used     16495
_cell_measurement_theta_min     1.97
_cell_measurement_theta_max     26.10
_cell_measurement_temperature     173(2)
_exptl_crystal_description     'rod'
_exptl_crystal_colour     'colourless'
_exptl_crystal_size_max     0.45
_exptl_crystal_size_mid     0.30
_exptl_crystal_size_min     0.22
_exptl_crystal_density_diffrn     1.461
_exptl_crystal_density_meas     ?
_exptl_crystal_density_method     ?
_exptl_crystal_F_000     944
_exptl_absorpt_coefficient_mu     0.701
_exptl_absorpt_correction_type     multi-scan
_exptl_absorpt_process_details
;
(<i>MULscanABS</i> in <i>PLATON</i>; Spek, 2009)'
;
_shelx_estimated_absorpt_T_min     ?
_shelx_estimated_absorpt_T_max     ?
_exptl_absorpt_correction_T_min     0.5398
_exptl_absorpt_correction_T_max     1.0000
_exptl_special_details     ?
_diffrn_ambient_temperature     173(2)
_diffrn_radiation_type     MoK\a
_diffrn_radiation_wavelength     0.71073
_diffrn_radiation_source     'fine-focus sealed tube'
_diffrn_radiation_monochromator     'plane graphite'
_diffrn_measurement_device_type     'STOE IPDS2'
_diffrn_measurement_device     '2-circle goniometer'
_diffrn_measurement_method     '\f + \w scans'
_diffrn_detector_area_resol_mean     ?
_diffrn_reflns_number     9636
_diffrn_reflns_av_R_equivalents     0.0714
_diffrn_reflns_theta_min     1.973
_diffrn_reflns_theta_max     25.628
_diffrn_reflns_theta_full     25.242
_diffrn_measured_fraction_theta_max     1.000
_diffrn_measured_fraction_theta_full     0.998
_diffrn_reflns_limit_h_min     -17
_diffrn_reflns_limit_h_max     17
_diffrn_reflns_limit_k_min     -17
_diffrn_reflns_limit_k_max     17
_diffrn_reflns_limit_l_min     -10
_diffrn_reflns_limit_l_max     11
_refine_special_details
;
Refined as a 2-component inversion twin.
;
_reflns_number_total     1030
_reflns_number_gt     1027
_reflns_threshold_expression     'I > 2\s(I)'
_refine_ls_structure_factor_coef     Fsqd
_refine_ls_matrix_type     full
_refine_ls_R_factor_all     0.0210
_refine_ls_R_factor_gt     0.0210
_refine_ls_wR_factor_gt     0.0536
_refine_ls_wR_factor_ref     0.0537
_refine_ls_goodness_of_fit_ref     1.076
_refine_ls_restrained_S_all     1.074
_refine_ls_number_reflns     1030
_refine_ls_number_parameters     83
_refine_ls_number_restraints     3
_refine_ls_hydrogen_treatment     mixed
_refine_ls_weighting_scheme     calc
_refine_ls_weighting_details
              'w=1/[\s^2^(Fo^2^)+(0.0300P)^2^+1.5457P] where P=(Fo^2^+2Fc^2^)/3'
_atom_sites_solution_hydrogens     geom
_atom_sites_solution_primary     difmap
_atom_sites_solution_secondary     geom
_refine_ls_shift/su_max     0.000
_refine_ls_shift/su_mean     0.000
_refine_diff_density_max     0.387
_refine_diff_density_min     -0.618
_refine_ls_extinction_method     none
_refine_ls_extinction_coef     .
_refine_ls_abs_structure_details
;
Refined as an inversion twin
;
_refine_ls_abs_structure_Flack     0.45(4)
loop_
    _atom_type_symbol
    _atom_type_description
    _atom_type_scat_dispersion_real
    _atom_type_scat_dispersion_imag
    _atom_type_scat_source
    'C' 'C' 0.0033 0.0016
                         'International Tables Vol C Tables 4.2.6.8 and 6.1.1.4'
    'H' 'H' 0.0000 0.0000
                         'International Tables Vol C Tables 4.2.6.8 and 6.1.1.4'
    'N' 'N' 0.0061 0.0033
                         'International Tables Vol C Tables 4.2.6.8 and 6.1.1.4'
    'O' 'O' 0.0106 0.0060
                         'International Tables Vol C Tables 4.2.6.8 and 6.1.1.4'
    'Sn' 'Sn' -0.6537 1.4246
                         'International Tables Vol C Tables 4.2.6.8 and 6.1.1.4'
_computing_data_collection     'X-Area (Stoe & Cie, 2009)'
_computing_cell_refinement     'X-Area (Stoe & Cie, 2009)'
_computing_data_reduction     'X-RED32 (Stoe & Cie, 2009)'
_computing_structure_solution     'SHELXS-2013 (Sheldrick, 2008)'
_computing_structure_refinement     'SHELXL-2013 (Sheldrick, 2008)'
_computing_molecular_graphics
                 'PLATON  (Spek, 2009) and MERCURY (Macrae <i>et al.</i>, 2006)'
_computing_publication_material
;
SHELXL-2013 (Sheldrick, 2008), PLATON (Spek, 2009) and
Publcif (Westrip, 2010)
;
loop_
    _atom_site_type_symbol
    _atom_site_label
    _atom_site_fract_x
    _atom_site_fract_y
    _atom_site_fract_z
    _atom_site_U_iso_or_equiv
    _atom_site_adp_type
    _atom_site_calc_flag
    _atom_site_occupancy
    _atom_site_disorder_assembly
    _atom_site_disorder_group
    Sn Sn1 0.5000 0.5000 0.5000 0.01816(16) Uani d 1 . .
    O O1 0.40111(16) 0.40111(16) 0.5675(4) 0.0298(8) Uani d 1 . .
    O O2 0.29743(14) 0.29743(14) 0.5079(8) 0.0356(7) Uani d 1 . .
    O O3 0.43891(16) 0.43891(16) 0.3084(3) 0.0281(7) Uani d 1 . .
    O O4 0.3366(2) 0.3366(2) 0.2305(4) 0.0436(10) Uani d 1 . .
    C C1 0.3559(2) 0.3559(2) 0.4778(6) 0.0276(13) Uani d 1 . .
    C C2 0.3776(2) 0.3776(2) 0.3231(5) 0.0249(9) Uani d 1 . .
    N N1 0.1921(2) 0.1921(2) 0.3202(5) 0.0289(9) Uani d 1 . .
    H H1AN 0.195(3) 0.195(3) 0.228(3) 0.035 Uiso d 1 . .
    H H1BN 0.2322(15) 0.2322(15) 0.350(6) 0.035 Uiso d 1 . .
    C C3 0.0985(3) 0.2174(3) 0.3686(4) 0.0369(8) Uani d 1 . .
    H H3A 0.0947 0.2087 0.4711 0.044 Uiso calc 1 . .
    H H3B 0.0532 0.1760 0.3245 0.044 Uiso calc 1 . .
    C C4 0.0741(3) 0.3159(3) 0.3335(4) 0.0475(10) Uani d 1 . .
    H H4A 0.0160 0.3315 0.3811 0.057 Uiso calc 1 . .
    H H4B 0.1223 0.3564 0.3720 0.057 Uiso calc 1 . .
    C C5 0.0637(3) 0.3361(3) 0.1801(4) 0.0497(10) Uani d 1 . .
    H H5A 0.1232 0.3296 0.1337 0.075 Uiso calc 1 . .
    H H5B 0.0413 0.3989 0.1679 0.075 Uiso calc 1 . .
    H H5C 0.0199 0.2931 0.1388 0.075 Uiso calc 1 . .
    O O1W 0.0000 -0.026(3) 0.5000 0.091(15) Uani d 0.25 . .
    H H1WA -0.0167 -0.0355 0.5840 0.136 Uiso d 0.25 . .
loop_
    _atom_site_aniso_label
    _atom_site_aniso_U_11
    _atom_site_aniso_U_22
    _atom_site_aniso_U_33
    _atom_site_aniso_U_12
    _atom_site_aniso_U_13
    _atom_site_aniso_U_23
    Sn1 0.02109(19) 0.02109(19) 0.0123(2) 0.000 0.000 0.000
    O1 0.0352(12) 0.0352(12) 0.0190(15) -0.0117(16) -0.0020(10) -0.0020(10)
    O2 0.0417(10) 0.0417(10) 0.0234(17) -0.0187(13) -0.0001(18) -0.0001(18)
    O3 0.0346(11) 0.0346(11) 0.0151(14) -0.0089(14) -0.0026(9) -0.0026(9)
    O4 0.0548(17) 0.0548(17) 0.0211(19) -0.026(2) -0.0044(12) -0.0044(12)
    C1 0.0298(13) 0.0298(13) 0.023(4) -0.0010(17) -0.0020(15) -0.0020(15)
    C2 0.0273(14) 0.0273(14) 0.020(2) -0.0032(18) -0.0006(13) -0.0006(13)
    N1 0.0323(14) 0.0323(14) 0.022(2) -0.0083(18) -0.0029(13) -0.0029(13)
    C3 0.0356(19) 0.049(2) 0.0262(17) 0.0009(16) 0.0026(14) 0.0014(16)
    C4 0.056(3) 0.054(3) 0.033(2) 0.015(2) -0.0008(19) -0.0046(18)
    C5 0.064(3) 0.051(3) 0.035(2) 0.002(2) 0.000(2) 0.0054(18)
    O1W 0.15(5) 0.065(15) 0.057(7) 0.000 0.01(3) 0.000
_geom_special_details
;
All e.s.d.'s (except the e.s.d. in the dihedral angle between two l.s. planes)
are estimated using the full covariance matrix. The cell e.s.d.'s are taken
into account individually in the estimation of e.s.d.'s in distances, angles
and torsion angles; correlations between e.s.d.'s in cell parameters are only
used when they are defined by crystal symmetry. An approximate (isotropic)
treatment of cell e.s.d.'s is used for estimating e.s.d.'s involving l.s.
planes.
;
loop_
    _geom_bond_atom_site_label_1
    _geom_bond_atom_site_label_2
    _geom_bond_site_symmetry_2
    _geom_bond_distance
    _geom_bond_publ_flag
    Sn1 O1 3_665 2.142(3) ?
    Sn1 O1 4_656 2.142(3) ?
    Sn1 O1 2_566 2.142(3) ?
    Sn1 O1 . 2.142(3) ?
    Sn1 O3 . 2.226(3) ?
    Sn1 O3 4_656 2.226(3) ?
    Sn1 O3 2_566 2.226(3) ?
    Sn1 O3 3_665 2.226(3) ?
    O1 C1 . 1.269(6) ?
    O2 C1 . 1.240(6) ?
    O3 C2 . 1.274(6) ?
    O4 C2 . 1.225(6) ?
    C1 C2 . 1.547(7) ?
    N1 C3 . 1.490(4) ?
    N1 C3 8 1.490(4) ?
    N1 H1AN . 0.88(3) ?
    N1 H1BN . 0.88(3) ?
    C3 C4 . 1.519(6) ?
    C3 H3A . 0.9900 ?
    C3 H3B . 0.9900 ?
    C4 C5 . 1.506(5) ?
    C4 H4A . 0.9900 ?
    C4 H4B . 0.9900 ?
    C5 H5A . 0.9800 ?
    C5 H5B . 0.9800 ?
    C5 H5C . 0.9800 ?
    O1W O1W 5 0.55(6) ?
    O1W O1W 7_556 0.55(6) ?
    O1W O1W 2_556 0.77(8) ?
    O1W H1WA . 0.8505 ?
loop_
    _geom_angle_atom_site_label_1
    _geom_angle_atom_site_label_2
    _geom_angle_atom_site_label_3
    _geom_angle_site_symmetry_1
    _geom_angle_site_symmetry_3
    _geom_angle
    _geom_angle_publ_flag
    O1 Sn1 O1 3_665 4_656 95.23(5) ?
    O1 Sn1 O1 3_665 2_566 95.23(5) ?
    O1 Sn1 O1 4_656 2_566 144.86(18) ?
    O1 Sn1 O1 3_665 . 144.86(18) ?
    O1 Sn1 O1 4_656 . 95.23(5) ?
    O1 Sn1 O1 2_566 . 95.23(5) ?
    O1 Sn1 O3 3_665 . 142.09(12) ?
    O1 Sn1 O3 4_656 . 75.60(8) ?
    O1 Sn1 O3 2_566 . 75.60(8) ?
    O1 Sn1 O3 . . 73.05(13) ?
    O1 Sn1 O3 3_665 4_656 75.60(8) ?
    O1 Sn1 O3 4_656 4_656 73.05(13) ?
    O1 Sn1 O3 2_566 4_656 142.09(12) ?
    O1 Sn1 O3 . 4_656 75.60(8) ?
    O3 Sn1 O3 . 4_656 132.75(11) ?
    O1 Sn1 O3 3_665 2_566 75.60(8) ?
    O1 Sn1 O3 4_656 2_566 142.09(12) ?
    O1 Sn1 O3 2_566 2_566 73.05(13) ?
    O1 Sn1 O3 . 2_566 75.60(8) ?
    O3 Sn1 O3 . 2_566 132.75(11) ?
    O3 Sn1 O3 4_656 2_566 69.05(17) ?
    O1 Sn1 O3 3_665 3_665 73.05(13) ?
    O1 Sn1 O3 4_656 3_665 75.60(8) ?
    O1 Sn1 O3 2_566 3_665 75.60(8) ?
    O1 Sn1 O3 . 3_665 142.09(12) ?
    O3 Sn1 O3 . 3_665 69.05(17) ?
    O3 Sn1 O3 4_656 3_665 132.75(11) ?
    O3 Sn1 O3 2_566 3_665 132.75(11) ?
    C1 O1 Sn1 . . 119.8(3) ?
    C2 O3 Sn1 . . 118.2(3) ?
    O2 C1 O1 . . 124.0(6) ?
    O2 C1 C2 . . 120.3(5) ?
    O1 C1 C2 . . 115.7(4) ?
    O4 C2 O3 . . 127.3(4) ?
    O4 C2 C1 . . 119.5(4) ?
    O3 C2 C1 . . 113.2(4) ?
    C3 N1 C3 . 8 111.0(4) ?
    C3 N1 H1AN . . 110(2) ?
    C3 N1 H1AN 8 . 110(2) ?
    C3 N1 H1BN . . 110.1(19) ?
    C3 N1 H1BN 8 . 110.1(19) ?
    H1AN N1 H1BN . . 106(6) ?
    N1 C3 C4 . . 112.4(3) ?
    N1 C3 H3A . . 109.1 ?
    C4 C3 H3A . . 109.1 ?
    N1 C3 H3B . . 109.1 ?
    C4 C3 H3B . . 109.1 ?
    H3A C3 H3B . . 107.9 ?
    C5 C4 C3 . . 115.2(4) ?
    C5 C4 H4A . . 108.5 ?
    C3 C4 H4A . . 108.5 ?
    C5 C4 H4B . . 108.5 ?
    C3 C4 H4B . . 108.5 ?
    H4A C4 H4B . . 107.5 ?
    C4 C5 H5A . . 109.5 ?
    C4 C5 H5B . . 109.5 ?
    H5A C5 H5B . . 109.5 ?
    C4 C5 H5C . . 109.5 ?
    H5A C5 H5C . . 109.5 ?
    H5B C5 H5C . . 109.5 ?
    O1W O1W O1W 5 7_556 90.004(7) ?
    O1W O1W O1W 5 2_556 45.002(4) ?
    O1W O1W O1W 7_556 2_556 45.002(4) ?
    O1W O1W H1WA 5 . 108.2 ?
    O1W O1W H1WA 7_556 . 84.7 ?
    O1W O1W H1WA 2_556 . 98.9 ?
loop_
    _geom_torsion_atom_site_label_1
    _geom_torsion_atom_site_label_2
    _geom_torsion_atom_site_label_3
    _geom_torsion_atom_site_label_4
    _geom_torsion_site_symmetry_1
    _geom_torsion_site_symmetry_2
    _geom_torsion_site_symmetry_3
    _geom_torsion_site_symmetry_4
    _geom_torsion
    _geom_torsion_publ_flag
    Sn1 O1 C1 O2 . . . . 180.000000 ?
    Sn1 O1 C1 C2 . . . . 0.0000(10)
                                  ?
    Sn1 O3 C2 O4 . . . . 180.000000 ?
    Sn1 O3 C2 C1 . . . . 0.0000(10)
                                  ?
    O2 C1 C2 O4 . . . . 0.0000(10)
                                 ?
    O1 C1 C2 O4 . . . . 180.0000(10)
                                   ?
    O2 C1 C2 O3 . . . . 180.000000 ?
    O1 C1 C2 O3 . . . . 0.0000(10)
                                 ?
    C3 N1 C3 C4 8 . . . 174.3(3) ?
    N1 C3 C4 C5 . . . . 67.2(5) ?
loop_
    _geom_hbond_atom_site_label_D
    _geom_hbond_atom_site_label_H
    _geom_hbond_atom_site_label_A
    _geom_hbond_site_symmetry_A
    _geom_hbond_distance_DH
    _geom_hbond_distance_HA
    _geom_hbond_distance_DA
    _geom_hbond_angle_DHA
    N1 H1AN O1 11_554 0.88(3) 2.50(5) 3.091(6) 125(5)
    N1 H1AN O2 11_554 0.88(3) 2.12(3) 2.997(8) 179(6)
    N1 H1BN O2 . 0.88(3) 2.02(4) 2.821(7) 151(5)
    N1 H1BN O4 . 0.88(3) 2.44(5) 3.105(6) 133(5)
    O1W H1WA O3 9_445 0.85 2.27 3.125(7) 179
_shelx_hkl_checksum     4829
_shelx_hkl_file
;
  12  13  -1   49.10    5.86
  13  12  -1   58.91    5.85
  12  12  -2   42.59    5.55
  12 -12   2   30.30    4.19
  12 -12   2   44.68    6.95
 -12 -12  -2   35.12    5.88
  12  12  -2   35.96    5.74
 -12 -12   0   91.93    4.49
  13  11  -2   51.44    3.98
  13 -11   2   32.90    6.93
  11 -13   2   35.75    6.84
  11  13  -2   48.09    5.44
 -11 -13  -2   38.44    4.45
  13  11  -2   42.94    6.02
  13 -11   2   35.19    5.96
  11 -13   2   33.82    5.87
 -13 -11  -2   33.96    4.16
  11  13  -2   33.37    5.71
  13  11   0   27.34    4.59
  13  11   0   37.85    5.50
 -11 -13   0   26.86    4.08
  11 -12   3   18.76    6.13
  12  11  -3   21.85    5.26
  11  12  -3   31.69    5.18
  12  11  -3   23.22    5.56
 -12 -11  -3   26.14    5.77
  11 -12   3   21.90    5.56
  12 -11   3   29.90    5.65
  12 -11   3   19.92    6.22
 -11 -12  -3   34.60    5.88
  11 -12   1   87.50    5.78
 -12 -11  -1   99.55    5.56
  11  12  -1   81.84    5.87
  12 -11   1   78.06    6.81
  12 -11   1  102.80    5.87
  12  11  -1  124.28    5.45
  11  12  -1  118.87    5.51
  11 -12   1   95.85    7.07
  12  11  -1   99.04    6.22
 -11 -12  -1   94.64    5.76
  11 -11   4   78.31    4.47
  11 -11   4   58.17    4.64
  11  11  -4  111.17    5.63
 -11 -11  -4   94.09    6.36
  11 -11   2   91.77    6.62
  11 -11   2  102.93    5.76
  11  11  -2  108.60    3.97
  11  11  -2   83.58    5.64
 -11 -11  -2   89.00    5.71
 -11 -11   0   79.41    5.22
  10  14  -2   40.69    4.11
  10 -14   2   27.62    5.19
 -10 -14  -2   39.43    6.20
  14 -10   2   30.38    4.42
  14  10  -2   42.67    7.89
  14 -10   2   35.77    6.96
 -14 -10  -2   38.96    5.86
  10 -14   2   33.94    6.16
  14  10  -2   36.03    5.77
  14  10   0   32.02    4.14
 -10 -14   0   34.45    5.73
  14  10   0   40.72    6.67
  10 -13   3   26.54    4.04
  13 -10   3   29.44    6.32
  13  10  -3   28.88    4.07
  13  10  -3   29.85    7.26
 -10 -13  -3   25.26    4.49
  10 -13   3   20.58    6.65
 -13 -10  -3   29.89    5.85
  10  13  -3   32.32    5.16
  13 -10   3   27.08    5.79
  13  10  -1   32.42    6.23
  10 -13   1   22.43    4.92
  10 -13   1   24.81    5.75
 -10 -13  -1   22.12    4.17
  13 -10   1   34.33    5.69
  13 -10   1   22.11    4.72
 -13 -10  -1   37.06    5.32
  10  13  -1   28.87    5.30
  10  13  -1   29.74    3.87
  13  10  -1   36.48    5.19
  10 -12   4   32.60    4.56
  10  12  -4   45.27    5.43
  10 -12   4   37.51    4.20
 -12 -10  -4   41.65    4.31
  12  10  -4   42.24    3.86
  12  10  -4   30.73    7.00
 -10 -12  -4   35.35    5.90
  12 -10   4   30.31    4.17
  12 -10   4   42.41    6.10
  10  12  -2   91.02    5.63
  10 -12   2   89.03    6.71
  12 -10   2   89.73    4.37
  12  10  -2   95.92    5.95
  12 -10   2   86.96    4.89
 -10 -12  -2   93.12    4.28
 -12 -10  -2   97.89    5.55
  10  12  -2  116.16    5.23
  12  10  -2  108.89    4.05
  10 -12   2   99.92    5.66
 -10 -12   0   22.42    4.99
  12  10   0   28.72    4.94
  12  10   0   21.90    5.95
  11 -10   5   44.41    4.25
  10 -11   5   44.99    4.40
 -11 -10  -5   66.85    5.99
 -10 -11  -5   53.51    6.21
  10 -11   5   62.73    5.78
  11  10  -5   68.67    5.50
  10  11  -5   76.60    5.49
  11 -10   5   50.92    4.31
  10  11  -3  109.01    5.74
 -11 -10  -3  112.09    4.39
  11 -10   3  117.22    4.42
  11 -10   3   97.09    4.69
  10 -11   3  129.88    6.36
 -10 -11  -3  122.86    4.59
  11  10  -3  142.00    4.12
  10 -11   3  132.23    5.82
  10  11  -3  155.63    5.34
  11  10  -3  133.64    6.76
  10 -11   1  233.53    6.38
  10  11  -1  229.51    4.52
  11  10  -1  259.85    5.70
  10 -11   1  213.37    7.07
  11 -10   1  186.29    5.03
  10  11  -1  202.91    6.04
  11  10  -1  213.64    6.50
 -11 -10  -1  211.27    5.96
  11 -10   1  207.38    6.96
 -10 -11  -1  224.99    6.04
  10 -10   6  118.18    4.69
 -10 -10  -6  116.95    6.79
  10  10  -6  127.67    4.42
  10 -10   6   95.47    6.04
  10  10  -4  148.83    4.28
  10 -10   4  112.85    6.08
  10 -10   4  124.11    4.44
 -10 -10  -4  132.02    4.49
  10  10  -2  143.90    5.72
  10 -10   2  154.54    4.55
  10  10  -2  192.13    5.22
 -10 -10  -2  174.79    5.77
  10 -10   2  140.24    4.72
 -10 -10   0  572.50    7.69
  15   9  -2   43.67    6.00
   9  15  -2   36.36    4.18
  15   9   0   35.36    5.77
  -9 -15   0   25.28    5.96
  15   9   0   33.22    6.95
   9  14  -3   74.21    5.44
   9 -14   3   40.12    5.02
  14   9  -3   63.14    5.83
  14   9  -3   61.66    8.00
  14  -9   3   56.18    6.80
 -14  -9  -3   55.82    4.33
  14  -9   3   51.12    4.59
  -9 -14  -3   60.18    6.55
   9 -14   3   52.66    6.09
  14   9  -1   38.59    3.91
  14  -9   1   37.72    4.46
  14   9  -1   41.77    6.56
  -9 -14  -1   35.57    5.64
   9 -14   1   51.23    6.11
  14  -9   1   43.39    6.53
   9  14  -1   36.34    5.39
 -14  -9  -1   36.04    5.68
   9 -14   1   27.39    5.10
   9  13  -4   33.94    5.03
  13  -9   4   21.07    6.09
   9 -13   4   33.34    5.80
   9 -13   4   26.65    6.30
  13  -9   4   30.52    5.80
 -13  -9  -4   31.80    5.85
  13   9  -4   25.98    5.50
  13   9  -4   20.46    7.02
  -9 -13  -4   31.19    4.48
   9  13  -2   73.71    3.86
  13   9  -2   63.51    6.26
  13   9  -2   74.69    5.38
   9 -13   2   65.53    4.21
  -9 -13  -2   65.99    5.77
 -13  -9  -2   61.26    5.49
  13  -9   2   78.91    6.48
   9 -13   2   59.04    6.62
  13  -9   2   66.15    5.91
  -9 -13   0   28.82    3.84
  13   9   0   38.28    5.05
  13   9   0   34.23    6.34
  -9 -12  -5   50.50    6.38
   9 -12   5   26.00    6.19
  12  -9   5   32.48    5.92
   9 -12   5   32.17    5.90
   9  12  -5   39.39    5.14
  12   9  -5   31.17    5.32
  12  -9   5   32.95    4.20
 -12  -9  -5   23.33    4.37
 -12  -9  -3  122.02    5.92
   9 -12   3  122.36    6.59
  12  -9   3  128.30    4.70
  12   9  -3  113.23    6.18
   9 -12   3  138.95    6.02
  -9 -12  -3  130.14    6.07
  12   9  -3  159.43    5.68
   9  12  -3  149.64    5.30
  12  -9   3  126.90    6.45
  -9 -12  -1   82.50    5.22
   9  12  -1   87.09    3.69
  12   9  -1   90.09    5.05
   9  12  -1   80.88    5.07
  12   9  -1   83.39    6.11
  12  -9   1   83.28    4.19
   9 -12   1   76.70    6.71
 -12  -9  -1   75.05    3.84
  12  -9   1   79.38    4.62
   9 -12   1   66.57    4.13
   9  11  -6   84.84    5.72
   9 -11   6   60.77    4.61
   9 -11   6   48.16    4.31
  -9 -11  -6   68.05    6.55
  11  -9   6   63.94    5.88
  11  -9   6   77.21    5.93
 -11  -9  -6   71.97    6.27
  11   9  -6   77.61    5.67
  11   9  -4   73.48    7.63
   9 -11   4   63.03    4.36
   9 -11   4   93.26    5.61
  -9 -11  -4   88.36    5.81
 -11  -9  -4   85.52    5.61
  11  -9   4   83.57    5.79
  11   9  -4   87.98    3.91
  11  -9   4   76.22    5.91
   9  11  -4   88.72    3.85
   9  11  -2  137.01    5.75
  11   9  -2  136.56    6.14
   9 -11   2  161.06    5.61
  11  -9   2  130.31    4.71
  11  -9   2  139.93    4.48
  11   9  -2  168.94    5.15
  -9 -11  -2  149.61    4.36
   9 -11   2  132.53    6.26
   9  11  -2  161.50    5.08
 -11  -9  -2  149.53    5.46
  11   9   0  253.88    6.89
  -9 -11   0  224.35    4.63
  11   9   0  261.33    5.63
  10   9  -7   49.56    5.72
   9 -10   7   31.22    4.37
   9  10  -7   44.18    5.56
  10  -9   7   29.66    5.79
  -9 -10  -7   40.57    6.79
  10  -9   7   41.31    4.37
 -10  -9  -7   43.51    6.69
   9 -10   7   41.86    6.14
   9 -10   5  126.74    5.93
  -9 -10  -5  141.48    6.17
  10   9  -5  166.12    5.56
   9 -10   5  141.79    4.48
 -10  -9  -5  154.35    6.05
  10  -9   5  130.08    5.77
  10  -9   5  142.03    4.63
   9  10  -5  172.69    5.50
  10  -9   3  146.59    6.03
  -9 -10  -3  150.21    4.37
   9 -10   3  141.77    4.38
 -10  -9  -3  141.32    4.18
   9  10  -3  179.76    5.08
  10   9  -3  166.46    4.20
   9 -10   3  141.68    6.05
   9  10  -3  141.46    5.70
  10  -9   3  148.75    4.30
  10   9  -3  139.75    6.71
   9  10  -1  236.62    5.32
  10   9  -1  213.69    6.28
   9 -10   1  203.63    6.63
   9  10  -1  199.02    5.86
 -10  -9  -1  199.15    4.25
  10   9  -1  238.09    5.29
  -9 -10  -1  205.61    5.64
  10  -9   1  211.61    6.55
  10  -9   1  223.39    5.99
   9 -10   1  189.63    4.61
   9  -9   8   78.76    4.81
  -9  -9  -8   73.32    7.70
   9  -9   8   49.83    6.55
   9   9  -8   81.32    6.31
   9   9  -6   58.65    5.28
   9  -9   6   48.44    5.42
  -9  -9  -6   55.33    5.87
   9  -9   6   49.39    5.52
   9  -9   4   90.56    4.25
   9  -9   4  134.95    4.18
   9   9  -4  155.75    5.28
  -9  -9  -4  118.26    4.22
  -9  -9  -2  108.82    3.78
   9   9  -2  133.37    4.62
   9   9  -2   98.24    5.08
   9  -9   2  108.34    5.71
   9  -9   2   97.83    3.91
  -9  -9   0  502.36    6.65
   8  15  -3   38.83    4.07
   8 -15   3   27.66    5.14
  15  -8   3   34.52    6.77
  15   8  -3   37.82    5.86
   8 -15   3   32.45    4.54
  15  -8   3   34.72    4.70
  -8 -15  -3   39.53    6.72
  -8 -15  -3   43.87    6.72
  15   8  -3   34.90    6.87
 -15  -8  -3   27.52    4.38
  15   8  -1   44.64    6.79
  -8 -15  -1   44.82    6.05
   8  15  -1   60.46    5.44
   8 -15   1   48.72    7.33
  15   8  -1   48.33    4.17
 -15  -8  -1   43.75    5.74
   8 -15   1   34.31    4.75
  -8 -15  -1   37.00    4.95
  15  -8   1   37.76    6.90
  14  -8   4   35.89    6.31
  -8 -14  -4   35.87    4.89
   8  14  -4   44.55    5.19
  14  -8   4   41.34    4.52
   8 -14   4   34.60    5.94
  14   8  -4   52.15    5.86
  14   8  -4   36.07    7.94
   8 -14   4   31.29    6.54
 -14  -8  -4   32.02    4.37
  -8 -14  -2   86.99    6.64
   8  14  -2   93.34    5.38
 -14  -8  -2   58.69    4.25
   8 -14   2   69.55    4.39
  14   8  -2   83.80    6.78
  14  -8   2   69.07    4.81
   8 -14   2   70.37    6.93
  14  -8   2   80.07    4.58
  14   8  -2   93.02    4.14
  -8 -14  -2   75.49    4.50
  14   8   0   52.77    6.75
  14   8   0   47.27    5.22
  -8 -14   0   42.29    5.45
  -8 -14   0   33.56    4.73
   8 -13   5   42.00    4.55
  13  -8   5   56.27    5.97
   8 -13   5   56.27    4.50
  13   8  -5   59.58    4.06
  13  -8   5   65.78    5.86
  -8 -13  -5   62.30    6.45
 -13  -8  -5   52.65    6.18
   8  13  -5   50.79    5.41
  13   8  -3  150.48    8.00
  13  -8   3  131.03    4.84
 -13  -8  -3  129.00    5.84
  13  -8   3  123.84    6.59
  -8 -13  -3  120.68    4.96
  13   8  -3  152.26    5.71
   8 -13   3  134.88    5.93
   8 -13   3  123.58    6.49
  -8 -13  -3  132.97    6.44
   8  13  -3  123.00    4.00
   8  13  -1  111.93    3.86
   8 -13   1  133.21    6.04
   8  13  -1  118.61    5.52
  -8 -13  -1   94.30    4.92
  13   8  -1  131.50    6.67
  -8 -13  -1  110.85    5.59
  13   8  -1  131.76    5.39
  13  -8   1   93.79    4.89
   8 -13   1   98.63    5.12
 -13  -8  -1  124.48    5.42
   8 -12   6   27.75    6.21
  12  -8   6   38.96    5.60
  12   8  -6   41.54    4.14
 -12  -8  -6   41.59    6.20
  12  -8   6   35.15    4.12
  -8 -12  -6   40.42    6.60
   8 -12   6   33.32    4.25
   8  12  -6   39.21    5.17
   8 -12   4  117.18    4.48
  -8 -12  -4  127.82    6.43
   8 -12   4  112.33    6.19
  12  -8   4  152.80    6.08
 -12  -8  -4  140.17    5.96
  12   8  -4  120.14    7.66
   8  12  -4  139.61    5.30
  12  -8   4  115.91    4.72
  12   8  -4  136.42    4.32
  -8 -12  -2  193.26    4.77
   8 -12   2  182.13    6.45
   8  12  -2  232.94    5.39
  12  -8   2  242.36    6.57
   8 -12   2  202.75    5.93
  12   8  -2  174.42    6.65
  12  -8   2  197.13    6.79
  12   8  -2  222.34    4.58
 -12  -8  -2  190.62    4.62
  12   8   0   72.49    4.88
  -8 -12   0   63.85    3.79
  12   8   0   74.64    6.06
  11  -8   7   39.57    6.08
  -8 -11  -7   41.53    7.02
  11   8  -7   46.63    4.35
  11  -8   7   38.50    6.05
   8 -11   7   43.33    6.29
   8  11  -7   51.85    5.50
   8 -11   7   27.97    6.11
 -11  -8  -7   49.38    6.51
   8 -11   5   90.53    5.68
  11  -8   5   87.05    4.25
   8  11  -5  104.92    5.22
 -11  -8  -5   91.19    5.74
  11  -8   5   68.99    4.21
   8 -11   5   93.06    5.85
  -8 -11  -5   75.69    4.54
  11   8  -5   95.64    5.41
 -11  -8  -3   90.64    5.12
   8 -11   3   87.31    4.00
  11   8  -3   96.71    5.02
   8  11  -3   89.13    4.72
   8 -11   3   69.77    4.31
  -8 -11  -3  101.90    5.50
  11  -8   3   84.07    4.22
  11  -8   3   85.90    5.73
  11   8  -3   79.53    5.88
   8  11  -1  139.41    3.75
  11  -8   1  168.38    5.88
   8 -11   1  149.61    5.48
  11   8  -1  157.85    3.89
  11  -8   1  147.81    6.25
   8  11  -1  139.28    5.22
 -11  -8  -1  137.16    3.91
  11   8  -1  158.87    6.24
   8 -11   1  118.42    4.70
  -8 -11  -1  141.43    4.12
  10  -8   8   29.02    6.15
  10  -8   8   20.06    6.31
   8  10  -8   36.11    5.87
 -10  -8  -8   35.21    7.34
   8 -10   8   18.52    4.70
   8 -10   8   34.07    6.23
  10   8  -8   29.11    6.22
  -8 -10  -6   38.35    5.91
  10  -8   6   33.43    5.28
   8  10  -6   37.71    3.65
   8 -10   6   40.81    5.28
  10   8  -6   42.78    5.21
 -10  -8  -6   37.30    5.80
   8 -10   6   34.72    3.88
  10  -8   6   40.59    5.42
 -10  -8  -4   75.61    3.77
  10   8  -4   65.57    6.61
  -8 -10  -4   83.64    5.45
   8 -10   4   77.10    5.42
  10  -8   4   88.04    5.59
   8  10  -4   83.23    3.44
  10   8  -4   89.87    3.67
  10  -8   4   77.16    5.65
   8 -10   4   82.01    3.98
  10  -8   2   48.11    4.89
   8  10  -2   48.97    4.26
  10  -8   2   34.75    3.84
   8 -10   2   35.87    4.76
   8  10  -2   38.61    5.46
  10   8  -2   43.86    5.04
  10   8  -2   48.59    4.27
   8 -10   2   38.71    3.74
 -10  -8  -2   35.99    3.32
  -8 -10  -2   48.02    4.58
  -8 -10   0  137.72    4.82
  10   8   0  143.94    6.01
  10   8   0  140.46    3.77
  -8  -9  -7   33.62    4.60
   9   8  -7   45.25    4.01
  -9  -8  -7   34.55    6.28
   8   9  -7   48.53    5.27
   8  -9   7   28.08    5.71
   9  -8   7   32.90    4.05
   8  -9   7   39.12    5.75
   9  -8   7   33.98    4.11
   9  -8   5  125.71    5.50
  -9  -8  -5  144.91    5.81
  -8  -9  -5  150.03    5.79
   9  -8   5  159.60    5.66
   8  -9   5  138.84    4.34
   8  -9   5  107.29    4.09
   8   9  -5  155.83    5.21
   9   8  -5  163.16    5.22
   8   9  -3   54.10    3.19
  -8  -9  -3   51.26    3.46
  -9  -8  -3   49.34    3.49
   8   9  -3   39.88    4.59
   9   8  -3   40.65    4.74
   9  -8   3   59.69    4.97
   8  -9   3   39.21    3.82
   9   8  -3   51.52    3.17
   9  -8   3   44.57    3.86
   8  -9   3   47.70    3.43
   8  -9   1  152.85    6.02
   9  -8   1  158.68    6.03
  -9  -8  -1  138.57    3.77
  -8  -9  -1  156.70    4.87
   9   8  -1  175.79    4.87
   8   9  -1  164.75    3.78
   8  -9   1  146.11    4.13
   9   8  -1  135.40    5.69
   8   9  -1  139.31    5.37
   9  -8   1  179.45    5.40
  -8  -8  -8   20.59    7.19
   8  -8   8   17.25    6.17
   8  -8   8   24.88    5.56
   8   8  -8   19.45    4.18
   8  -8   6  575.43    7.96
  -8  -8  -6  533.39    9.38
   8   8  -6  539.80    7.09
   8  -8   6  468.94    7.32
   8   8  -4  135.26    4.82
   8  -8   4  139.54    5.25
  -8  -8  -4  127.75    5.09
   8  -8   4  106.93    5.18
   8  -8   2   37.83    4.93
   8   8  -2   33.05    4.00
   8   8  -2   27.77    4.42
   8  -8   2   28.61    4.45
  -8  -8  -2   32.08    2.91
  -8  -8   0 1160.05   10.14
  16   7  -1   45.20    7.15
 -16  -7  -1   41.80    5.89
   7 -16   1   16.36    5.27
  16  -7   1   44.29    6.82
  16   7  -1   39.03    4.28
   7  16  -1   37.15    5.73
   7 -16   1   32.81    7.48
  -7 -16  -1   35.97    6.78
  -7 -16  -1   34.19    6.37
   7 -16   1   32.27    4.97
 -16   7   1   42.81    6.99
  -7 -15  -4   22.75    6.32
  -7 -15  -4    5.27    4.88
  15  -7   4   15.43    6.51
  15   7  -4   16.20    8.36
   7 -15   4    5.08    6.71
  15   7  -4   17.70    5.73
   7 -15   4   12.60    4.37
 -15   7   4   18.87    7.16
   7  15  -4   14.21    3.67
 -15  -7  -4   21.97    6.05
  15   7  -2  113.99    5.88
 -15  -7  -2   95.72    4.60
  -7 -15  -2   89.23    6.38
 -15   7   2  104.34    7.20
   7 -15   2   94.04    5.01
  -7 -15  -2  105.64    6.68
   7  15  -2  114.00    5.75
  15  -7   2   83.11    5.15
   7 -15   2   77.02    5.36
  15   7  -2   94.97    7.11
  -7 -15   0   26.00    6.60
  15   7   0   33.03    5.45
  15   7   0   33.85    6.69
 -15   7   0   27.50    4.59
  -7 -15   0   24.73    5.60
 -14   7   5   28.67    7.33
   7  14  -5   36.50    5.33
  -7 -14  -5   36.42    6.90
  14  -7   5   36.11    6.18
  -7 -14  -5   22.36    4.60
  14   7  -5   38.15    4.12
 -14  -7  -5   33.34    6.15
   7 -14   5   26.07    4.55
   7 -14   5   28.75    4.58
  14   7  -5   22.97    9.96
  14  -7   5   26.96    4.65
  14   7  -3  178.47    6.04
  -7 -14  -3  164.10    6.87
   7  14  -3  190.21    5.72
 -14  -7  -3  159.04    6.21
 -14   7   3  135.25    5.60
   7 -14   3  138.68    4.96
  -7 -14  -3  155.99    6.76
  14  -7   3  143.24    5.33
   7 -14   3  118.85    5.31
  14   7  -3  168.48    7.36
  14   7  -1  109.77    4.31
  -7 -14  -1  113.47    6.56
   7 -14   1   95.10    4.77
  -7 -14  -1  107.38    5.96
  14  -7   1   96.29    6.50
   7 -14   1   80.14    5.03
   7  14  -1  106.02    4.05
  14   7  -1  117.26    6.78
 -14   7   1  114.17    6.62
 -14  -7  -1   96.53    4.06
   7 -13   6   60.93    4.65
   7  13  -6   64.74    5.43
  -7 -13  -6   59.97    5.39
  13   7  -6   69.19    4.41
  13  -7   6   60.14    6.09
   7 -13   6   39.31    6.36
  13  -7   6   63.35    4.38
  -7 -13  -6   60.80    4.71
 -13  -7  -6   73.12    6.60
  13   7  -4  115.22    6.99
  13  -7   4  129.43    6.24
  13   7  -4  157.81    5.69
   7 -13   4  125.20    6.30
  13  -7   4  131.19    4.70
  -7 -13  -4  143.25    6.72
   7  13  -4  129.52    4.05
 -13   7   4  114.71    7.25
   7 -13   4  138.63    6.02
  -7 -13  -4  119.74    4.91
 -13  -7  -4  141.69    5.95
  -7 -13  -2  173.06    6.13
  -7 -13  -2  168.84    6.58
 -13  -7  -2  178.87    5.58
  13   7  -2  168.92    6.87
  13  -7   2  173.56    6.72
   7  13  -2  190.78    5.35
   7 -13   2  167.59    6.09
 -13   7   2  141.45    5.14
  13   7  -2  184.77    5.79
   7 -13   2  138.79    6.53
  -7 -13   0  159.49    4.48
  -7 -13   0  189.91    6.93
  13   7   0  202.57    6.98
  13   7   0  202.69    5.48
 -13   7   0  192.05    6.50
  -7 -12  -7   87.93    7.75
  12   7  -7   86.89    4.85
 -12  -7  -7   73.84    5.20
  12  -7   7   71.30    6.27
   7  12  -7   85.71    5.74
   7 -12   7   92.95    6.46
   7 -12   7   65.95    6.52
  12  -7   7   88.02    6.36
   7 -12   5   42.97    4.30
   7 -12   5   57.67    4.36
  12   7  -5   61.58    3.87
  12  -7   5   79.30    5.60
  -7 -12  -5   60.83    6.28
  -7 -12  -5   53.63    4.53
 -12  -7  -5   61.21    4.17
  12  -7   5   61.48    5.61
   7  12  -5   77.31    5.02
 -12   7   3  216.72    7.35
 -12  -7  -3  215.43    5.75
  12   7  -3  197.55    6.76
  12   7  -3  231.70    5.85
  -7 -12  -3  214.48    6.46
  -7 -12  -3  211.67    6.51
   7 -12   3  143.20    4.85
   7 -12   3  211.04    6.04
   7  12  -3  214.70    4.25
  12  -7   3  214.30    6.54
   7 -12   1  101.17    4.74
  12   7  -1  137.18    6.38
  12  -7   1  140.33    6.13
  -7 -12  -1  138.15    5.16
   7  12  -1  148.77    5.03
   7 -12   1  139.41    5.74
  -7 -12  -1  134.85    6.15
 -12   7   1  115.91    4.64
 -12  -7  -1  113.13    3.90
   7  12  -1  125.82    5.27
  12   7  -1  148.83    5.09
  11  -7   6   59.47    4.03
   7 -11   6   57.95    4.17
  11  -7   6   47.65    3.97
  11   7  -6   62.78    3.91
   7 -11   6   60.43    5.58
   7  11  -6   60.03    3.81
 -11  -7  -6   67.35    5.99
  -7 -11  -6   58.67    6.27
  -7 -11  -4  101.08    5.60
  11   7  -4   82.88    7.12
  -7 -11  -4   89.26    6.00
  11   7  -4   97.64    3.88
   7  11  -4  109.11    4.67
 -11  -7  -4   86.02    4.09
   7 -11   4   62.20    4.20
  11  -7   4   99.45    4.27
   7 -11   4   91.39    4.17
  11  -7   4   98.24    5.66
 -11  -7  -2   39.95    4.41
  -7 -11  -2   30.77    3.85
   7  11  -2   30.48    3.07
   7 -11   2   41.18    4.48
  -7 -11  -2   32.65    3.42
 -11   7   2   25.07    3.81
   7 -11   2   20.08    3.92
  11   7  -2   32.85    5.39
  11  -7   2   34.71    5.31
  11   7  -2   38.01    3.17
  11   7   0   96.82    4.62
  11   7   0   86.24    5.91
  -7 -11   0   82.49    5.64
 -11   7   0   78.93    5.31
  -7 -11   0   78.49    4.65
  10  -7   7   41.44    4.24
   7 -10   7   50.13    4.38
   7 -10   7   37.11    4.21
  10   7  -7   54.98    5.68
  10  -7   7   49.12    4.21
 -10  -7  -7   47.63    4.55
   7  10  -7   55.86    5.24
  -7 -10  -7   56.10    6.77
  -7 -10  -5  134.67    4.73
  10  -7   5  137.54    5.52
   7 -10   5  130.71    5.45
   7  10  -5  151.64    3.97
  10   7  -5  152.20    4.19
   7 -10   5  159.14    5.54
  10  -7   5  146.01    4.36
 -10  -7  -5  155.19    5.82
  -7 -10  -3   19.41    4.53
 -10  -7  -3   19.26    4.55
  10  -7   3   25.72    4.84
  10   7  -3   20.21    4.30
   7  10  -3   17.12    2.94
  -7 -10  -3   21.53    3.73
   7 -10   3   17.58    3.38
  10  -7   3   20.53    4.92
  10   7  -3   19.70    6.05
   7 -10   3   14.96    5.03
   7  10  -1  117.91    3.49
  -7 -10  -1  109.99    4.76
 -10   7   1  109.03    5.31
 -10  -7  -1  103.80    3.48
   7 -10   1   99.94    3.83
  -7 -10  -1  117.27    5.74
   7  10  -1   93.48    4.76
   7 -10   1  115.22    5.62
  10   7  -1  120.18    4.61
  10   7  -1  100.96    5.69
  10  -7   1  117.17    5.75
  -7  -9  -8   21.86    7.23
   7  -9   8   24.27    5.92
   7   9  -8   27.95    5.49
   9  -7   8   12.85    4.25
   9   7  -8   10.33    5.74
  -9  -7  -8   18.46    4.96
   9  -7   8   18.46    5.54
   7  -9   8   11.57    4.45
   9  -7   6  113.18    4.01
   7   9  -6  170.52    5.38
  -9  -7  -6  142.87    4.73
   9  -7   6  161.82    4.29
   7  -9   6  150.48    4.44
  -7  -9  -6  157.75    6.36
   9   7  -6  161.30    4.44
   7  -9   6  109.97    4.22
   9  -7   4  171.03    5.49
   7   9  -4  166.02    4.80
  -9  -7  -4  150.18    5.28
   9  -7   4  140.32    5.26
  -7  -9  -4  155.74    5.45
   7  -9   4  144.47    4.10
   9   7  -4  124.64    7.63
   9   7  -4  171.48    5.02
   7  -9   4  132.00    5.22
   9  -7   2  115.77    4.32
   9   7  -2  129.40    5.79
   7  -9   2  130.30    5.35
  -7  -9  -2  130.88    4.38
   7   9  -2  144.95    3.60
   7  -9   2  144.10    5.09
   7   9  -2  130.97    5.74
   9   7  -2  133.67    3.52
   9  -7   2  154.77    5.28
  -9  -7  -2  136.12    4.78
  -7  -9  -2  144.25    4.90
   9   7   0   61.44    4.14
   9   7   0   46.21    3.91
  -7  -9   0   56.61    4.05
  -8  -7  -9  106.17    8.63
   8  -7   9  112.17    6.48
  -7  -8  -9  113.57    9.05
   7  -8   9  100.55    6.65
   8   7  -9  101.20    6.77
   8  -7   9   82.83    5.07
   7  -8   9   90.17    7.26
   7   8  -9  107.01    6.61
   7  -8   7  113.50    5.93
   8   7  -7  115.74    5.55
  -7  -8  -7  128.11    6.94
   7  -8   7  119.10    4.51
  -8  -7  -7  127.28    6.63
   8  -7   7  123.93    5.84
   8  -7   7   99.08    4.54
   7   8  -7  136.20    5.52
   7   8  -5  415.57    6.49
  -7  -8  -5  362.25    6.36
   8   7  -5  436.01    6.73
  -8  -7  -5  393.51    7.13
   8  -7   5  449.27    6.86
   7  -8   5  383.27    5.53
   7  -8   5  353.12    6.33
   8  -7   5  353.56    6.36
   7  -8   3  195.76    4.43
   8  -7   3  210.73    4.56
   8  -7   3  281.71    5.79
  -7  -8  -3  238.38    5.67
   7  -8   3  261.65    5.57
   8   7  -3  271.04    5.19
   8   7  -3  211.84    7.20
   7   8  -3  210.11    6.91
   7   8  -3  242.20    4.19
  -8  -7  -3  224.26    4.54
   7  -8   1  497.06    7.15
  -7  -8  -1  446.39    6.32
   8   7  -1  502.41    6.28
   8   7  -1  443.36    7.58
   8  -7   1  462.91    7.46
   7   8  -1  412.76    6.97
   7   8  -1  460.59    5.38
  -8  -7  -1  446.96    6.26
   8  -7   1  516.82    7.59
   7  -8   1  385.92    6.25
   7   7  -8   68.40    5.72
   7  -7   8   59.93    4.56
  -7  -7  -8   76.85    7.42
   7  -7   8   74.38    4.20
   7  -7   6  353.46    6.55
  -7  -7  -6  407.73    8.07
   7   7  -6  435.94    6.94
   7  -7   6  435.64    6.90
   7   7  -4  372.30    5.17
  -7  -7  -4  399.46    6.88
   7  -7   4  410.97    5.77
   7  -7   4  342.48    5.27
   7  -7   2  246.13    5.51
  -7  -7  -2  220.78    5.12
   7   7  -2  179.81    5.74
   7   7  -2  245.05    4.95
   7  -7   2  194.27    4.55
  -7  -7   0 1437.66   11.49
 -16   6   2   69.63    7.31
 -16  -6  -2   60.85    4.50
  -6 -16  -2   52.02    6.44
   6 -16   2   45.08    5.28
   6 -16   2   44.46    5.23
   6 -16   2   63.00    6.70
   6  16  -2   64.88    4.30
  16   6  -2   67.17    4.31
  -6 -16  -2   58.67    4.88
  16   6  -2   61.93    7.18
  16  -6   2   68.41    5.09
  16   6   0   68.22    6.88
  16   6   0   60.75    4.35
  -6 -16   0   58.75    6.30
 -16   6   0   67.19    5.12
  -6 -16   0   50.35    6.45
 -15   6   3  146.32    7.86
   6 -15   3  124.50    6.35
  15   6  -3  138.20    6.02
   6  15  -3  141.43    5.61
  15   6  -3  132.07    7.43
   6 -15   3   93.09    5.24
  15  -6   3  132.38    7.02
 -15  -6  -3  131.49    6.18
  -6 -15  -3  115.59    6.44
  -6 -15  -3  123.60    7.08
   6 -15   1   91.22    7.14
  -6 -15  -1   84.97    6.30
   6  15  -1  113.38    5.63
 -15  -6  -1  107.37    5.49
  15   6  -1  113.59    6.87
 -15   6   1  111.64    6.90
   6 -15   1   85.08    6.92
  15   6  -1  112.83    4.26
  15  -6   1   89.63    4.83
   6 -15   1   97.44    6.52
  -6 -15  -1   89.54    4.61
  14  -6   6   66.40    6.48
  14  -6   4   81.56    6.37
 -14  -6  -4   77.20    4.29
   6 -14   4   79.39    5.89
  -6 -14  -4   77.81    6.04
  14   6  -4   90.15    5.61
 -14   6   4   76.64    7.20
   6  14  -4   78.34    5.00
  14   6  -4   74.55    8.18
  -6 -14  -4   74.03    5.02
   6 -14   4   70.05    6.21
  14  -6   2  135.14    6.66
  14   6  -2  135.64    6.69
  14   6  -2  139.24    4.34
   6 -14   2  146.45    6.20
   6 -14   2  126.23    6.53
  -6 -14  -2  149.63    6.20
 -14   6   2  121.15    5.25
 -14  -6  -2  119.69    4.17
   6  14  -2  151.95    5.59
  -6 -14  -2  128.11    6.34
  -6 -14   0  184.76    6.11
  14   6   0  196.45    4.52
  14   6   0  199.46    7.12
 -14   6   0  195.96    6.80
  -6 -14   0  188.29    6.81
  13   6  -5   92.38    9.50
  13   6  -5  111.72    5.63
  -6 -13  -5  103.49    6.71
   6 -13   5  118.80    6.01
  -6 -13  -5  100.55    6.15
 -13   6   5  118.17    8.85
 -13  -6  -5  105.05    6.10
   6 -13   5   76.53    6.02
  13  -6   5   93.32    6.08
   6  13  -5   99.17    3.90
  13   6  -3   77.08    6.42
   6  13  -3   77.86    3.57
 -13  -6  -3   74.97    3.98
 -13   6   3   80.12    6.54
   6 -13   3   81.69    5.42
  -6 -13  -3   72.67    5.82
  -6 -13  -3   64.09    4.34
   6 -13   3   61.97    4.30
  13   6  -3   81.02    3.80
  13  -6   3   68.92    4.31
  13   6  -1  189.63    4.39
   6 -13   1  204.57    6.50
  -6 -13  -1  137.48    4.86
  -6 -13  -1  172.39    4.47
 -13   6   1  186.78    6.63
  13  -6   1  194.72    6.45
  13   6  -1  182.70    6.83
 -13  -6  -1  178.46    5.45
   6 -13   1  163.96    6.60
   6  13  -1  182.43    4.37
  -6 -12  -6   44.54    4.25
 -12  -6  -6   48.51    5.99
  12  -6   6   52.26    5.65
   6 -12   6   40.42    5.64
 -12   6   6   47.76    8.93
  12   6  -6   50.57    5.40
  -6 -12  -6   50.39    6.37
   6 -12   6   49.47    5.76
   6  12  -6   52.35    3.64
  12  -6   6   42.70    5.57
   6 -12   4   76.96    4.21
 -12   6   4  101.60    6.80
   6  12  -4  114.41    4.70
   6 -12   4  104.26    4.23
 -12  -6  -4  104.33    4.11
  -6 -12  -4  112.64    5.76
  12   6  -4   83.66    6.37
  -6 -12  -4  111.19    6.16
  12   6  -4  106.64    3.94
  12  -6   4  101.62    5.85
  12   6  -2   60.48    3.47
   6 -12   2   74.05    5.06
  12   6  -2   66.25    5.85
  -6 -12  -2   57.61    4.09
 -12  -6  -2   67.16    4.70
  -6 -12  -2   72.26    5.15
  12  -6   2   71.07    5.74
 -12   6   2   65.20    5.98
   6  12  -2   76.25    4.56
   6 -12   2   60.95    5.57
  -6 -12   0  141.44    6.21
  -6 -12   0  137.39    5.12
  12   6   0  151.06    6.31
 -12   6   0  140.70    5.94
  12   6   0  145.65    3.84
   6 -11   7   56.61    6.28
  -6 -11  -7   73.43    7.20
  11  -6   7   88.55    5.99
   6  11  -7   69.18    3.89
  11   6  -7   82.70    5.94
 -11  -6  -7   69.53    6.41
  11  -6   7   60.53    5.88
   6 -11   7   78.62    4.56
  -6 -11  -7   58.04    4.36
  -6 -11  -5   78.53    4.13
  11  -6   5   92.28    4.15
 -11  -6  -5   92.87    4.11
   6 -11   5   88.34    5.34
  11  -6   5   84.61    4.00
   6  11  -5   99.74    4.91
 -11   6   5   92.79    6.91
  11   6  -5  100.18    3.91
   6 -11   5   74.12    5.21
  11   6  -5   72.87   11.50
  -6 -11  -5   98.66    5.95
   6 -11   3   92.85    4.20
  -6 -11  -3  114.80    4.34
   6  11  -3  145.70    4.71
  11  -6   3  116.43    4.39
  11   6  -3  129.10    7.04
   6 -11   3  137.71    5.17
 -11   6   3  129.07    6.34
  -6 -11  -3  123.00    4.30
  11   6  -3  117.89    3.82
 -11  -6  -3  131.26    5.07
  -6 -11  -1   66.96    4.67
   6 -11   1   62.22    5.34
 -11  -6  -1   69.60    4.58
   6  11  -1   76.87    3.30
  11  -6   1   68.02    5.35
  -6 -11  -1   80.49    5.64
  11   6  -1   59.19    4.21
  11   6  -1   64.02    3.39
 -11   6   1   60.16    4.14
   6 -11   1   77.65    4.75
   6  11  -1   62.83    4.58
  10   6  -8   45.27    6.28
  10  -6   8   40.00    4.13
   6 -10   8   40.13    6.18
   6 -10   8   34.82    6.26
  -6 -10  -8   42.71    7.89
   6  10  -8   36.78    5.52
  10  -6   8   33.96    4.44
 -10  -6  -8   55.49    7.11
  -6 -10  -6  188.31    4.81
  10   6  -6  205.40    4.94
   6  10  -6  203.05    5.68
   6 -10   6  167.27    5.74
 -10  -6  -6  201.34    6.48
  10  -6   6  199.48    5.92
  -6 -10  -6  192.61    7.14
  10  -6   6  201.97    4.73
   6 -10   6  221.94    6.05
   6  10  -4  157.00    4.68
  10   6  -4  126.45    7.61
 -10  -6  -4  150.54    4.11
  10  -6   4  140.23    4.32
   6 -10   4  121.84    5.14
   6 -10   4  166.82    5.17
  -6 -10  -4  164.53    5.88
  10   6  -4  150.82    3.92
  -6 -10  -4  149.27    5.65
 -10   6   4  131.96    6.58
  10   6  -2  130.66    4.54
 -10  -6  -2  105.71    3.58
  10   6  -2  112.87    5.68
 -10   6   2   97.52    4.39
  -6 -10  -2  109.26    4.33
   6 -10   2  106.38    3.82
  10  -6   2  112.28    4.31
   6 -10   2   94.02    4.03
  -6 -10  -2  129.18    4.94
   6  10  -2  126.04    3.47
  -6 -10   0   52.25    4.18
  -6 -10   0   59.28    5.25
  10   6   0   50.43    3.90
  10   6   0   60.53    3.17
 -10   6   0   57.42    5.03
   9  -6   9  120.65    7.25
  -6  -9  -9  135.71   11.57
   6  -9   9   99.29    7.46
  -9  -6  -9  149.44    8.54
   9  -6   9  124.30    4.98
   9   6  -9  152.26    7.35
   6  -9   9  129.16    5.28
   6   9  -9  126.41    5.21
   9  -6   7  154.60    6.08
   6  -9   7  167.55    6.21
  -9  -6  -7  152.93    6.69
  -6  -9  -7  144.51    7.30
   9   6  -7  168.85    6.12
   6   9  -7  133.91    4.19
   6  -9   7  144.69    5.98
   9  -6   7  134.78    6.10
  -6  -9  -5  227.67    5.99
   6  -9   5  222.63    4.51
   9  -6   5  220.50    4.65
   9  -6   5  179.38    4.39
  -9  -6  -5  207.29    4.85
   6   9  -5  233.29    5.38
   9   6  -5  221.95    4.57
   6  -9   5  185.53    5.43
  -6  -9  -5  196.57    5.09
  -9  -6  -3   65.98    4.26
   9   6  -3   67.08    6.50
   6  -9   3   66.87    3.28
   6   9  -3   79.43    4.19
   9  -6   3   58.95    3.73
  -6  -9  -3   70.43    4.64
   6  -9   3   59.38    4.67
   9   6  -3   70.41    3.24
  -6  -9  -3   73.65    5.08
  -9   6   3   62.24    5.39
  -6  -9  -1  206.56    4.23
   6  -9   1  204.71    5.93
  -6  -9  -1  235.23    6.13
   6   9  -1  197.46    5.19
  -9   6   1  217.27    6.07
   9   6  -1  223.84    4.09
   9   6  -1  205.46    6.08
   6   9  -1  247.71    5.01
   9  -6   1  229.55    6.23
   6  -9   1  203.39    4.44
  -9  -6  -1  214.70    5.01
   6   8  -8  102.55    5.76
  -8  -6  -8  106.26    7.25
   6  -8   8  103.20    4.54
   6  -8   8   82.93    4.71
  -6  -8  -8  117.26    8.13
   8   6  -8  109.31    6.13
   8  -6   8   97.14    6.08
   8  -6   8   93.73    5.80
   8   6  -6  189.23    4.53
   6  -8   6  186.76    5.70
   8  -6   6  162.50    5.47
  -8  -6  -6  172.65    6.18
   8  -6   6  200.29    5.57
   6   8  -6  162.41    4.08
   6  -8   6  155.06    5.60
  -6  -8  -6  163.56    5.07
   8  -6   4  253.06    5.83
   6   8  -4  235.38    4.96
   8   6  -4  166.29    9.12
   6  -8   4  203.10    5.31
   8  -6   4  188.06    4.46
  -6  -8  -4  219.55    5.65
   8   6  -4  243.03    5.23
   6  -8   4  216.05    4.44
  -6  -8  -4  238.15    5.88
  -8  -6  -4  201.39    4.40
   6  -8   2  259.58    5.97
   8   6  -2  286.96    7.56
  -6  -8  -2  295.92    5.80
   6  -8   2  268.53    4.72
  -8   6   2  251.39    6.46
   8  -6   2  273.56    5.01
   6   8  -2  258.75    6.41
   6   8  -2  298.41    4.45
  -6  -8  -2  307.93    6.37
  -8  -6  -2  284.35    5.43
   8   6  -2  301.80    5.24
  -6  -8   0  169.68    4.57
  -6  -8   0  174.34    5.70
   8   6   0  177.59    5.85
   8   6   0  190.58    4.72
  -8   6   0  165.83    5.48
  -7  -6  -9   19.82    7.54
  -6  -7  -9   24.48    7.73
   7  -6   9   16.74    4.79
   6  -7   9   19.78    5.86
   7   6  -9   24.04    5.87
   6  -7   9   23.30    6.62
   6   7  -9   24.79    4.17
   7  -6   9   19.46    5.58
   7  -6   7   91.98    5.69
   6  -7   7   92.91    4.19
   7   6  -7  102.73    5.39
   6   7  -7  101.13    5.15
  -6  -7  -7  113.31    6.60
   6  -7   7   93.99    5.82
  -7  -6  -7  109.23    6.57
   7  -6   7   96.83    4.12
   7  -6   5  266.47    5.95
   6  -7   5  237.55    4.68
  -6  -7  -5  290.23    6.60
   6  -7   5  317.26    5.12
   6   7  -5  303.81    4.88
   7   6  -5  324.54    5.98
  -7  -6  -5  288.49    6.33
   7  -6   5  324.74    6.16
   7   6  -3  149.58    6.55
  -7  -6  -3  166.21    4.01
  -6  -7  -3  174.72    4.44
   7   6  -3  184.18    3.78
   6  -7   3  144.54    4.03
   6   7  -3  182.61    4.51
   7  -6   3  149.68    4.11
   6   7  -3  150.17    6.50
   7  -6   3  212.39    5.46
  -6  -7  -3  171.67    4.06
   6  -7   3  195.45    5.19
   6  -7   1  265.40    5.22
   6  -7   1  366.54    6.17
  -7  -6  -1  311.60    4.69
   6   7  -1  317.81    6.43
   7  -6   1  330.97    6.63
   7   6  -1  334.00    4.64
   7  -6   1  339.62    5.58
  -6  -7  -1  333.15    6.56
  -6  -7  -1  312.67    4.78
   7   6  -1  327.88    6.88
   6   7  -1  327.07    4.68
   6   6 -10   79.85    6.95
   6  -6  10   66.51    7.16
   6  -6  10   71.42    5.81
   6  -6  10   65.04    4.81
   6  -6   8  169.79    6.00
   6   6  -8  169.28    6.00
   6  -6   8  153.91    6.69
  -6  -6  -8  176.01    7.91
   6   6  -6   61.61    4.46
   6  -6   6   56.59    4.93
  -6  -6  -6   53.08    3.99
   6  -6   6   57.28    3.63
   6  -6   4  566.21    6.56
   6   6  -4  531.12    6.34
  -6  -6  -4  529.90    7.76
   6  -6   4  488.57    6.82
   6   6  -2  342.89    4.71
   6   6  -2  292.70    7.02
  -6  -6  -2  349.43    5.86
   6  -6   2  348.12    6.43
   6  -6   2  384.42    5.58
  -6  -6   0  694.10    6.94
  17   5   0   21.54    5.90
  -5 -17   0   20.38    6.18
  17   5   0   25.69    7.10
  -5 -17   0   20.85    4.59
 -17   5   0   32.43    7.02
   5  16  -3  103.03    4.37
  -5 -16  -3   85.10    6.48
  16   5  -3   92.45    7.19
   5 -16   3   81.25    7.10
   5 -16   3   95.33    6.71
  16  -5   3  103.81    7.16
  -5 -16  -3   85.09    7.09
 -16   5   3  118.48    7.71
   5 -16   3   77.40    6.95
  16   5  -3  113.76    6.30
 -16  -5  -3   98.00    6.39
  -5 -16  -1   57.59    6.19
  -5 -16  -1   67.11    6.20
   5  16  -1   90.95    5.74
  16   5  -1   79.41    5.81
 -16  -5  -1   65.41    4.15
   5 -16   1   52.39    5.13
  16  -5   1   73.16    4.85
 -16   5   1   92.28    7.10
  16   5  -1   76.00    7.10
   5 -16   1   57.81    5.02
   5 -16   1   84.56    6.89
  15   5  -4  113.28    8.48
  15   5  -4  106.53    6.17
 -15   5   4   89.67    5.61
   5 -15   4   87.29    6.65
 -15  -5  -4   92.50    4.71
   5  15  -4   93.12    3.96
  -5 -15  -4   87.13    6.25
  -5 -15  -4  103.41    7.40
   5 -15   4   78.21    4.69
  15  -5   4   87.73    4.96
  -5 -15  -2  144.41    6.60
   5 -15   2  140.54    7.25
   5  15  -2  179.69    5.77
  15  -5   2  175.61    6.88
  -5 -15  -2  127.48    6.28
   5 -15   2  166.97    6.63
  15   5  -2  166.55    7.31
 -15   5   2  188.40    7.55
   5 -15   2  134.49    6.76
 -15  -5  -2  148.42    5.89
  15   5  -2  167.11    4.70
  15   5   0   95.95    6.71
  -5 -15   0   83.08    5.70
  15   5   0   95.77    5.54
  -5 -15   0   76.85    6.08
 -15   5   0   88.65    6.49
 -14   5   5   48.38    7.37
   5  14  -5   42.86    3.63
   5 -14   5   46.36    4.25
 -14  -5  -5   34.65    4.37
  14  -5   5   41.21    4.45
  -5 -14  -5   55.15    7.01
  14   5  -5   41.04    5.56
  -5 -14  -5   34.96    5.88
  14   5  -5   44.30    8.14
   5 -14   5   36.81    6.08
  14  -5   3   61.40    6.29
  -5 -14  -3   46.70    4.14
 -14   5   3   75.93    6.81
  14   5  -3   69.29    5.33
   5  14  -3   65.62    3.59
   5 -14   3   71.32    5.54
   5 -14   3   50.30    5.99
  14   5  -3   65.40    6.41
  -5 -14  -3   66.03    6.13
 -14  -5  -3   59.04    5.41
  -5 -14  -1  196.06    6.53
  -5 -14  -1  218.02    6.33
  14   5  -1  235.93    6.06
   5  14  -1  257.46    5.96
  14  -5   1  229.78    6.91
   5 -14   1  206.77    7.26
   5 -14   1  188.04    6.75
 -14   5   1  240.61    7.12
  14   5  -1  228.99    7.29
 -14  -5  -1  218.71    5.70
   5 -14   1  228.39    6.88
  13  -5   6   15.95    5.78
   5 -13   6   13.30    4.01
   5 -13   6   18.59    5.75
  13   5  -6   15.22    5.56
 -13   5   6   17.74    7.13
  -5 -13  -6   16.71    6.52
  -5 -13  -6   13.48    4.05
 -13  -5  -6   17.11    6.20
   5  13  -6   14.90    3.51
  -5 -13  -4   83.23    4.28
  13   5  -4  108.10    7.89
  -5 -13  -4  114.36    6.43
 -13   5   4  110.69    6.93
  13   5  -4   93.12    5.21
   5 -13   4  105.85    4.18
 -13  -5  -4  101.64    4.30
  13  -5   4   92.75    4.54
   5  13  -4  102.28    3.67
   5 -13   4   85.31    5.63
  13  -5   2   88.30    5.91
  -5 -13  -2   65.19    5.31
   5 -13   2   88.75    5.22
   5 -13   2   74.13    5.59
  13   5  -2   83.17    3.67
 -13   5   2   91.86    6.25
  13   5  -2   78.99    6.07
   5  13  -2   90.86    4.79
  -5 -13  -2   77.76    5.38
 -13  -5  -2   80.02    4.89
  -5 -13   0   37.09    4.90
  13   5   0   45.68    4.69
  13   5   0   35.03    4.23
 -13   5   0   37.35    3.92
  -5 -13   0   28.63    3.91
 -12  -5  -7   51.12    6.46
  -5 -12  -7   33.98    4.18
   5 -12   7   51.56    6.18
  12  -5   7   41.27    6.02
  12   5  -7   44.84    6.09
   5  12  -7   47.79    5.21
  -5 -12  -7   43.31    7.16
   5 -12   7   34.79    6.00
  12  -5   7   49.08    5.97
 -12   5   7   50.72   10.93
  -5 -12  -5  127.08    5.73
   5 -12   5  136.05    5.63
 -12   5   5  125.42    7.45
   5 -12   5   99.91    4.21
 -12  -5  -5  133.32    5.88
  12   5  -5  103.95    8.02
   5  12  -5  126.73    3.76
  -5 -12  -5  129.45    6.56
  12  -5   5  104.23    4.30
  12   5  -5  134.01    5.64
  -5 -12  -3   35.32    5.13
  -5 -12  -3   40.06    5.17
  12   5  -3   44.04    4.57
 -12  -5  -3   30.24    3.45
   5 -12   3   25.85    3.68
   5  12  -3   42.31    4.33
   5 -12   3   31.54    4.80
  12   5  -3   34.92    5.65
  12  -5   3   40.45    5.38
 -12   5   3   31.09    4.33
 -12  -5  -1   58.45    3.39
  12   5  -1   78.65    4.49
  -5 -12  -1   53.47    3.97
  -5 -12  -1   64.87    4.83
 -12   5   1   77.24    5.72
   5  12  -1   69.75    3.54
   5 -12   1   68.32    5.34
  12  -5   1   65.53    5.44
  12   5  -1   55.34    4.27
   5 -12   1   79.29    5.17
 -11  -5  -8   97.95    7.29
   5 -11   8   61.43    5.02
  11   5  -8   97.75    6.87
   5  11  -8   74.06    4.45
   5 -11   8   93.95    6.65
  11  -5   8   93.13    5.96
  11  -5   8   67.75    6.56
  -5 -11  -8   84.06    4.70
  -5 -11  -8   93.52   10.49
   5 -11   6  219.76    5.01
 -11   5   6  301.21   10.63
  11   5  -6  300.31    6.93
  11  -5   6  305.64    6.79
  11  -5   6  274.01    6.54
  -5 -11  -6  264.31    8.11
   5 -11   6  300.51    6.63
  -5 -11  -6  254.93    6.45
   5  11  -6  286.23    5.88
 -11  -5  -6  299.53    6.90
  -5 -11  -4   85.64    4.06
   5 -11   4   79.64    4.89
  11   5  -4   93.24    7.21
   5  11  -4   98.16    4.51
 -11   5   4  101.74    6.37
  11  -5   4   87.38    5.45
  11   5  -4  105.04    4.79
  -5 -11  -4   92.94    5.61
 -11  -5  -4   91.76    5.33
   5 -11   4   87.45    3.77
  11   5  -2   71.20    3.44
 -11  -5  -2   63.88    3.39
  -5 -11  -2   69.80    5.41
   5 -11   2   44.92    3.50
   5  11  -2   58.43    3.22
   5 -11   2   61.93    4.65
  11   5  -2   60.33    5.56
  11  -5   2   62.65    4.14
  -5 -11  -2   67.46    4.85
 -11   5   2   50.63    4.22
 -11   5   0  407.45    7.28
  -5 -11   0  369.12    7.26
  -5 -11   0  375.87    6.24
  11   5   0  323.43    6.41
  11   5   0  411.36    6.14
  10  -5   9  136.37    6.67
   5 -10   9  141.99    5.49
  10  -5   9  138.93    7.30
   5 -10   9  101.97    5.70
 -10  -5  -9  172.15    8.73
  -5 -10  -9  144.54   12.29
  10   5  -9  142.20    7.82
   5  10  -9  132.07    5.14
  10  -5   7  225.37    6.67
 -10  -5  -7  252.67    5.95
   5 -10   7  212.58    6.62
  -5 -10  -7  242.61    9.00
  -5 -10  -7  228.45    6.34
  10  -5   7  241.13    5.23
   5 -10   7  256.06    5.39
  10   5  -7  254.66    5.91
   5  10  -7  224.49    4.67
  10   5  -5  372.89    6.72
  10   5  -5  289.70   13.84
   5 -10   5  253.12    4.82
   5 -10   5  378.30    6.54
  -5 -10  -5  312.74    5.38
 -10  -5  -5  329.15    5.70
  10  -5   5  318.06    5.38
  -5 -10  -5  332.46    7.65
   5  10  -5  339.23    4.86
 -10   5   5  317.59    8.86
  10   5  -3  263.97    4.63
  10  -5   3  251.77    4.97
 -10  -5  -3  265.33    5.66
  -5 -10  -3  235.08    4.88
  -5 -10  -3  275.23    6.16
  10   5  -3  261.55    7.95
 -10   5   3  265.22    7.10
   5  10  -3  280.02    5.20
   5 -10   3  278.73    5.67
   5 -10   3  197.90    4.34
  10  -5   1  219.79    5.07
  10   5  -1  237.96    6.65
  -5 -10  -1  235.77    6.22
   5 -10   1  249.55    5.80
 -10  -5  -1  237.02    5.12
   5  10  -1  266.48    5.15
  10   5  -1  208.85    4.02
   5  10  -1  212.26    5.43
  -5 -10  -1  238.00    5.37
   5 -10   1  208.74    5.89
 -10   5   1  190.78    4.98
   9   5  -8  154.03    6.78
  -9  -5  -8  151.08    5.84
   5  -9   8  115.88    4.99
  -5  -9  -8  170.03   10.16
   9  -5   8  128.41    4.87
   5  -9   8  158.35    6.43
   9  -5   8  139.55    4.67
   5   9  -8  144.88    4.46
  -9   5   6  199.03    9.97
   5   9  -6  218.10    5.39
   9  -5   6  219.14    4.80
   9   5  -6  247.47    6.10
  -9  -5  -6  225.45    6.35
   5  -9   6  161.04    4.40
  -5  -9  -6  214.51    6.04
   9  -5   6  203.02    5.90
  -5  -9  -6  222.42    6.94
   5  -9   6  235.05    5.91
   9   5  -4  209.22    8.20
   5  -9   4  189.41    4.24
   9   5  -4  276.43    5.72
  -5  -9  -4  250.60    6.09
  -9   5   4  248.91    7.56
   9  -5   4  238.90    4.76
   5  -9   4  279.33    5.67
   5   9  -4  283.10    5.14
  -9  -5  -4  254.62    5.75
  -5  -9  -4  234.67    5.11
  -9   5   2  233.86    5.42
   9   5  -2  338.16    5.53
   5   9  -2  333.60    5.35
   5  -9   2  263.23    5.78
   9   5  -2  281.58    6.99
   5  -9   2  310.49    5.67
  -5  -9  -2  306.23    5.87
   9  -5   2  284.04    5.33
  -5  -9  -2  278.52    5.15
  -9  -5  -2  299.49    5.55
   9   5   0   91.43    4.30
  -5  -9   0   81.99    5.18
   9   5   0   85.06    5.25
  -9   5   0   73.20    3.76
  -5  -9   0   81.79    4.11
  -5  -8  -9   75.49    8.55
   5  -8   9   76.04    6.77
   8  -5   9   78.21    5.84
   8   5  -9   72.96    6.63
   5   8  -9   71.12    4.54
   5  -8   9   78.23    6.08
  -8  -5  -9   79.21    5.83
   8  -5   9   72.26    6.93
   5  -8   7   41.02    4.02
   8   5  -7   56.41    5.24
   8  -5   7   43.16    5.53
   8  -5   7   46.89    5.03
  -5  -8  -7   51.97    6.40
  -8  -5  -7   45.81    4.40
   5   8  -7   47.67    4.72
   5  -8   7   52.01    5.38
  -5  -8  -5  176.41    5.84
   5  -8   5  153.98    5.09
   5  -8   5  181.16    4.22
   8  -5   5  186.52    4.41
  -8  -5  -5  187.50    5.63
   8  -5   5  167.73    5.22
   8   5  -5  198.38    5.29
  -8   5   5  175.00    8.66
   5   8  -5  183.20    3.92
  -5  -8  -5  174.91    4.50
   8   5  -3  110.81    3.47
  -5  -8  -3  112.95    5.15
  -8   5   3   92.00    5.46
  -5  -8  -3  103.02    3.65
   8  -5   3   87.53    3.84
   5   8  -3  114.44    4.23
   5  -8   3   96.25    4.56
  -8  -5  -3  111.58    4.74
   8   5  -3  102.63    6.46
   5  -8   3  116.07    4.62
   5  -8   1   79.16    4.22
   8   5  -1   82.44    4.28
  -5  -8  -1   66.63    3.84
  -8  -5  -1   69.36    4.25
   8   5  -1   69.61    5.17
   5  -8   1   54.02    3.39
   8  -5   1   81.35    5.04
   5   8  -1   82.68    4.17
  -8   5   1   76.29    4.99
   5   8  -1   68.26    4.02
  -5  -8  -1   76.72    4.14
   7  -5  10   30.31    6.00
   7  -5  10   28.35    7.42
   7   5 -10   31.37    6.77
   5  -7  10   27.74    6.49
   7  -5  10   30.62    5.11
   5  -7  10   19.03    5.43
   5   7 -10   37.52    6.55
   5  -7  10   29.35    4.55
   7  -5   8   84.47    5.95
   7   5  -8   83.78    5.75
  -5  -7  -8   93.16    8.84
   7  -5   8   79.22    5.46
   5  -7   8   68.54    4.52
   5  -7   8   81.96    5.68
  -7  -5  -8   86.69    6.92
   5   7  -8   79.42    5.39
   7  -5   6   92.60    5.19
   7  -5   6   77.49    3.96
  -5  -7  -6   79.65    3.86
   7   5  -6   93.80    3.75
   5  -7   6   60.26    3.71
   5  -7   6   85.87    4.93
  -5  -7  -6   86.54    5.73
  -7  -5  -6   86.29    5.24
   5   7  -6   89.87    4.60
   5   7  -4  118.98    3.35
  -5  -7  -4  118.30    4.81
   7  -5   4  147.88    5.19
   7  -5   4  114.69    5.14
   7   5  -4  113.58    3.62
  -5  -7  -4  114.05    4.07
  -7   5   4   99.87    6.01
   5  -7   4  138.28    4.85
  -7  -5  -4  119.40    4.81
   5  -7   4  106.72    4.71
  -7   5   2   96.96    5.10
   5  -7   2  108.11    4.37
  -7  -5  -2  100.69    4.31
   5   7  -2  107.85    4.12
   7  -5   2  105.43    5.12
  -5  -7  -2  103.79    4.30
   5   7  -2   90.79    5.23
   5  -7   2   90.97    4.44
   7   5  -2  101.24    3.31
  -5  -7  -2  106.15    4.99
   7   5  -2   87.65    5.45
   7   5   0  408.99    7.40
  -5  -7   0  326.22    6.11
   7   5   0  437.31    6.07
  -5  -7   0  421.72    5.93
  -7   5   0  405.06    7.06
   6  -5   9   78.98    6.91
   5  -6   9   98.43    5.83
   6  -5   9   73.41    5.01
  -6  -5  -9   82.60    7.41
   6  -5   9   84.13    5.82
   5  -6   9   81.80    6.80
   6   5  -9   75.49    4.52
   5  -6   9   71.39    6.63
   5   6  -9   87.73    5.97
  -5  -6  -9   83.65    7.46
   5  -6   7  141.67    4.54
   5   6  -7  183.28    5.37
   6   5  -7  183.29    5.65
   6  -5   7  191.58    5.81
   5  -6   7  176.52    4.48
   6  -5   7  154.72    6.15
  -6  -5  -7  193.68    6.98
  -5  -6  -7  185.37    7.37
   5  -6   5  124.25    4.89
  -6  -5  -5  113.33    5.16
   6   5  -5  129.02    4.64
   6  -5   5  134.13    5.05
   5   6  -5  114.20    4.55
   6  -5   5  108.12    3.83
  -5  -6  -5  111.02    5.18
   5  -6   5  105.84    4.79
   6   5  -3  495.12    6.53
   6   5  -3  388.87   10.14
   6  -5   3  388.97    5.76
  -5  -6  -3  427.16    6.23
   5   6  -3  506.28    6.40
  -6   5   3  460.69   10.13
   5  -6   3  533.44    7.04
   5  -6   3  381.70    5.53
  -5  -6  -3  487.99    7.24
  -6  -5  -3  412.99    5.96
   6  -5   3  555.88    7.48
  -5  -6  -1  873.21    9.09
   5  -6   1  831.68    9.85
   6   5  -1  825.64   11.02
   6   5  -1  910.30    8.69
   5   6  -1  926.30    8.68
  -6  -5  -1  867.82    8.97
  -6   5   1  832.67   10.59
   5   6  -1  802.63   10.24
  -5  -6  -1  871.57   10.19
   6  -5   1  893.90   10.15
   5  -6   1  966.37   10.17
   5  -5  10  121.62    7.88
   5  -5  10  146.24    7.88
   5  -5  10  116.85    4.97
   5   5 -10  134.63    7.21
  -5  -5  -8   26.62    6.30
   5   5  -8   26.05    5.00
   5  -5   8   25.58    3.55
   5  -5   8   32.40    5.75
   5  -5   6  598.58    7.76
  -5  -5  -6  549.15    9.36
   5  -5   6  507.40    7.43
   5   5  -6  549.33    6.91
   5   5  -4  742.41    7.78
  -5  -5  -4  726.77    9.38
   5  -5   4  681.75    8.02
   5  -5   4  799.62    8.07
   5  -5   2  714.79    8.52
   5   5  -2  549.16   10.14
   5  -5   2  441.08    6.41
  -5  -5  -2  526.38    6.76
   5   5  -2  620.32    7.18
  -5  -5   0 2121.73   15.66
  17   4  -1   68.64    7.20
  -4 -17  -1   51.34    6.29
 -17   4   1   69.81    7.28
   4 -17   1   50.40    7.01
  17  -4   1   53.74    4.96
  -4 -17  -1   43.58    4.79
   4 -17   1   58.04    7.01
  17   4  -1   68.48    6.21
 -17  -4  -1   57.78    6.32
   4 -17   1   68.71    7.13
   4  17  -1   69.56    4.33
   4 -16   4   37.22    4.95
   4 -16   4   66.34    6.70
 -16   4   4   79.28    7.73
   4  16  -4   70.68    5.69
   4 -16   4   62.89    4.71
  -4 -16  -4   78.15    7.59
  16  -4   4   58.95    5.15
  16   4  -4   74.55    4.61
 -16  -4  -4   66.07    6.53
  16   4  -4   64.46    8.85
  -4 -16  -4   67.58    6.41
   4 -16   2   65.39    4.81
   4 -16   2   79.90    6.74
  16   4  -2  113.04    5.92
  16  -4   2  115.07    6.92
   4  16  -2  116.55    5.83
 -16   4   2  124.09    7.33
   4 -16   2  101.43    6.81
 -16  -4  -2   93.15    5.97
  -4 -16  -2   76.66    4.68
  -4 -16  -2   75.55    5.04
  -4 -16   0   57.93    4.47
 -16   4   0   99.02    6.70
  -4 -16   0   43.17    4.49
  16   4   0   61.68    4.22
  16   4   0   57.12    4.84
  15   4  -5   22.58    5.83
  15  -4   5   28.81    4.63
 -15   4   5   32.29    7.51
 -15  -4  -5   19.09    6.27
   4 -15   5   28.80    5.86
   4  15  -5   26.07    5.08
   4 -15   5   15.48    6.22
  -4 -15  -5   27.30    7.33
  -4 -15  -5   22.27    4.30
  15   4  -5   26.59    8.21
 -15  -4  -3   88.35    5.84
   4  15  -3   92.54    3.96
  15  -4   3   88.12    4.85
   4 -15   3   86.02    6.05
   4 -15   3   78.12    6.42
  -4 -15  -3   96.72    6.45
  15   4  -3   87.93    4.25
   4 -15   3   60.15    4.54
 -15   4   3  106.73    7.17
  -4 -15  -3   71.05    4.33
  -4 -15  -1  119.70    6.17
 -15  -4  -1  110.96    5.59
  15  -4   1  106.65    4.81
 -15   4   1  137.11    6.81
  -4 -15  -1   90.54    4.40
   4  15  -1  116.96    4.39
   4 -15   1   91.78    4.89
   4 -15   1  139.24    6.64
  15   4  -1  119.42    4.35
  -4 -14  -6   26.15    7.13
   4  14  -6   28.54    3.79
 -14  -4  -6   28.56    6.57
   4 -14   6   26.23    6.02
  14  -4   6   14.23    4.37
   4 -14   6   27.28    4.41
 -14   4   6   31.03    8.94
  14   4  -6   17.44    9.47
  14   4  -6   18.63    9.60
  -4 -14  -6   24.36    6.07
  14   4  -6   29.74    5.96
   4 -14   4   96.00    5.70
 -14   4   4  112.19    7.00
 -14  -4  -4   96.01    4.40
  -4 -14  -4  102.58    6.93
   4  14  -4   95.28    3.67
  14  -4   4  105.19    6.44
  14   4  -4  100.35    5.51
   4 -14   4   88.97    4.39
  -4 -14  -4   74.85    4.26
 -14  -4  -2   53.42    3.75
  14   4  -2   63.38    3.77
  -4 -14  -2   50.26    3.85
   4  14  -2   68.52    4.99
 -14   4   2   69.74    6.41
  14  -4   2   67.22    5.99
  -4 -14  -2   55.72    4.14
   4 -14   2   62.08    5.97
   4 -14   2   71.06    5.48
  -4 -14   0   57.78    5.52
 -14   4   0   76.44    5.84
  -4 -14   0   66.87    5.15
  14   4   0   72.26    5.02
  13   4  -7   48.75    6.29
  13  -4   7   44.06    4.59
   4 -13   7   55.69    6.43
  -4 -13  -7   41.79    4.32
   4 -13   7   28.41    6.33
   4  13  -7   43.18    5.27
 -13   4   7   56.91    9.28
  -4 -13  -7   47.76    9.19
 -13  -4  -7   54.30    4.92
  13   4  -5   76.59    7.82
  -4 -13  -5   74.43    4.11
  13   4  -5   80.02    4.04
 -13  -4  -5   87.19    5.71
 -13   4   5   90.67    6.86
   4 -13   5   76.33    4.22
  -4 -13  -5   76.72    6.56
  13  -4   5   83.16    5.91
   4  13  -5   90.83    4.69
   4 -13   5   54.62    3.99
 -13  -4  -3   35.78    4.94
  13  -4   3   32.90    5.85
  -4 -13  -3   31.74    5.20
 -13   4   3   38.73    5.98
   4  13  -3   25.81    3.23
  -4 -13  -3   34.64    5.34
   4 -13   3   31.41    5.00
  13   4  -3   28.96    3.35
  -4 -13  -1  126.96    5.38
 -13  -4  -1  115.61    3.76
  13  -4   1  138.19    5.86
  -4 -13  -1  117.70    5.58
   4  13  -1  143.93    5.18
 -13   4   1  132.38    6.14
   4 -13   1  127.05    6.23
   4 -13   1  148.57    5.80
  13   4  -1  130.39    3.93
  12  -4   8   42.34    6.43
 -12  -4  -8   50.67    5.03
   4 -12   8   42.81    4.75
   4 -12   8   57.85    6.56
  12   4  -8   48.61    5.06
   4  12  -8   63.59    5.70
  -4 -12  -8   45.50    6.27
  12  -4   8   55.31    4.53
 -12   4   8   55.11   11.91
  -4 -12  -8   46.23   10.54
   4 -12   6  147.00    4.66
  -4 -12  -6  129.86    4.38
  -4 -12  -6  145.30    7.39
  12   4  -6  127.14   10.13
  12   4  -6  169.14    6.26
   4  12  -6  155.60    5.27
  12  -4   6  139.16    4.84
   4 -12   6  105.63    4.31
 -12   4   6  155.56    7.73
 -12  -4  -6  164.00    6.53
  12   4  -6  127.40   11.20
 -12  -4  -4   87.83    5.45
 -12   4   4   91.54    6.47
  12   4  -4   90.97    5.08
  12  -4   4   93.44    5.73
   4  12  -4   97.70    4.50
  -4 -12  -4   85.64    5.90
  -4 -12  -4   74.15    4.07
   4 -12   4   64.74    5.10
   4 -12   4   83.09    5.12
 -12   4   2  220.11    6.64
 -12  -4  -2  181.03    4.13
  12   4  -2  204.84    4.32
  -4 -12  -2  209.99    5.96
   4  12  -2  223.50    5.10
   4 -12   2  214.21    5.76
  -4 -12  -2  167.14    4.44
  12  -4   2  215.05    6.44
  12   4   0  169.08    5.03
  -4 -12   0  166.44    5.21
  -4 -12   0  145.38    5.77
 -12   4   0  143.99    4.52
  11  -4   7   96.26    4.56
 -11  -4  -7   96.68    6.50
   4 -11   7   86.36    6.06
   4 -11   7  115.50    6.23
  -4 -11  -7  105.90    7.75
  11  -4   7  115.87    6.05
  -4 -11  -7   93.17    5.64
   4  11  -7  105.22    5.22
  11   4  -7  118.57    6.38
 -11   4   7  107.25    9.35
  11  -4   5  279.72    6.42
 -11   4   5  276.67    8.29
  11   4  -5  296.10    6.43
  -4 -11  -5  235.88    4.83
   4  11  -5  279.67    5.42
 -11  -4  -5  278.01    6.41
  -4 -11  -5  273.52    7.64
   4 -11   5  304.03    6.20
  11   4  -5  270.14   10.09
   4 -11   5  225.15    5.78
 -11   4   3  158.87    5.11
  -4 -11  -3  189.28    5.42
  11   4  -3  210.24    5.29
   4 -11   3  221.16    5.44
   4  11  -3  215.09    4.08
 -11  -4  -3  208.02    5.40
  -4 -11  -3  219.99    5.93
  11  -4   3  182.81    4.81
 -11  -4  -1  182.39    4.90
   4 -11   1  161.83    4.24
 -11   4   1  146.24    4.71
  11   4  -1  198.44    4.96
   4  11  -1  182.69    3.94
  11  -4   1  196.50    5.87
  -4 -11  -1  176.53    5.66
  -4 -11  -1  180.32    5.13
  -4 -10  -8  178.17   11.55
   4 -10   8  181.54    6.58
  10   4  -8  183.19    7.22
 -10  -4  -8  180.80    7.41
  -4 -10  -8  158.21    4.74
   4  10  -8  173.11    6.05
   4 -10   8  133.83    6.63
  10  -4   8  136.97    4.99
  10  -4   8  166.00    6.44
  10  -4   6  219.90    5.07
 -10  -4  -6  244.88    5.40
   4 -10   6  171.42    4.48
  10   4  -6  272.38    6.58
   4 -10   6  261.06    6.11
   4  10  -6  264.48    5.53
 -10   4   6  211.05    8.20
  -4 -10  -6  241.44    7.97
  -4 -10  -6  241.21    5.95
  10   4  -4  293.01    5.84
   4 -10   4  211.75    5.30
  10   4  -4  250.79    8.37
 -10   4   4  266.64    7.34
   4  10  -4  250.19    4.21
  10  -4   4  233.12    4.90
 -10  -4  -4  262.96    5.86
   4 -10   4  279.93    5.64
  -4 -10  -4  236.59    5.43
  -4 -10  -4  255.01    5.79
   4 -10   2  211.27    5.24
  10  -4   2  224.77    5.87
 -10   4   2  211.63    6.34
  -4 -10  -2  178.24    4.53
 -10  -4  -2  193.85    4.98
   4  10  -2  209.23    3.91
  -4 -10  -2  214.80    5.41
  10   4  -2  218.38    5.15
  -4 -10   0  272.65    5.41
  10   4   0  389.93    5.92
 -10   4   0  357.23    6.88
  -4 -10   0  355.37    5.98
   9   4  -9   89.49    6.92
  -4  -9  -9   85.65    8.94
   9  -4   9   78.40    5.14
   9  -4   9  112.66    8.88
   4  -9   9   72.57    5.11
   9  -4   9   92.07    6.03
   4  -9   9   96.42    6.48
  -9  -4  -9   95.08    5.58
   4   9  -9   89.50    6.06
   9  -4   7  234.87    6.53
  -4  -9  -7  205.33    6.02
   4  -9   7  166.58    4.98
  -9   4   7  222.05   13.15
  -4  -9  -7  217.63    8.70
   4  -9   7  234.72    6.51
   9   4  -7  242.33    6.74
  -9  -4  -7  228.62    6.88
   4   9  -7  212.67    5.61
   9  -4   7  188.08    5.11
   4  -9   5  138.59    4.97
  -4  -9  -5  154.83    4.24
   4   9  -5  158.98    3.77
  -4  -9  -5  154.48    5.93
   9   4  -5  182.15    5.32
  -9  -4  -5  166.79    5.50
   9  -4   5  167.45    5.52
   4  -9   5  182.16    5.23
   9   4  -5  152.02    9.54
   9   4  -5  140.09   10.30
  -9   4   5  179.08    8.03
  -9  -4  -3  244.00    4.52
   4  -9   3  221.78    5.22
  -4  -9  -3  276.22    6.07
   4   9  -3  268.23    4.21
   9   4  -3  288.61    5.60
   9  -4   3  294.49    6.22
  -4  -9  -3  235.78    4.69
  -9   4   3  283.67    7.09
   4  -9   3  285.89    5.48
   4   9  -1  166.44    3.73
  -4  -9  -1  161.63    5.51
  -4  -9  -1  148.62    3.86
   9   4  -1  173.57    4.58
   9  -4   1  154.48    4.30
  -9   4   1  136.41    4.49
   4  -9   1  146.07    3.99
   4   9  -1  145.82    4.78
  -9  -4  -1  159.15    4.79
   8  -4  10   39.84    5.35
   8  -4  10   35.61    5.32
   4  -8  10   41.35    5.62
   4   8 -10   44.12    4.82
   8  -4  10   36.16    6.10
   4  -8  10   36.15    6.85
   4  -8  10   42.29    4.88
   8   4 -10   50.84    7.13
   4  -8   8  131.12    6.33
   8  -4   8  149.50    4.66
  -4  -8  -8  156.87    8.63
  -4  -8  -8  147.55    5.90
   4   8  -8  153.24    4.44
   8   4  -8  166.30    6.47
   8  -4   8  148.93    6.49
  -8  -4  -8  159.34    7.21
   4  -8   8  149.18    4.70
   4  -8   6   72.50    3.61
  -4  -8  -6   88.46    3.76
   8  -4   6   97.76    5.22
  -4  -8  -6   88.95    6.06
  -8   4   6   86.30    9.15
   8  -4   6   79.14    3.95
   4  -8   6   95.41    3.69
   8   4  -6   96.47    5.09
  -8  -4  -6   95.79    5.60
   4   8  -6   79.75    3.33
   8   4  -4  159.23    8.35
  -8   4   4  196.56    7.65
   8  -4   4  192.10    5.52
   4  -8   4  152.91    4.80
   4   8  -4  176.76    3.66
  -4  -8  -4  172.20    4.24
   4  -8   4  193.05    4.97
  -8  -4  -4  182.45    5.29
   8   4  -4  178.20    4.11
  -4  -8  -4  179.91    5.46
   8  -4   2  183.99    5.59
   4  -8   2  124.32    3.61
   4   8  -2  153.28    3.61
  -8  -4  -2  156.64    3.80
   8   4  -2  156.23    6.21
  -8   4   2  152.96    5.70
  -4  -8  -2  166.96    5.26
   4  -8   2  133.82    3.61
  -4  -8  -2  165.56    4.92
   8   4  -2  169.23    4.55
  -4  -8   0  131.32    5.31
  -8   4   0  102.41    3.92
  -4  -8   0  129.95    4.28
   8   4   0  128.86    5.43
   8   4   0  137.07    4.52
   4  -7   9   69.04    6.66
   7  -4   9   75.75    4.26
   4  -7   9   68.97    5.05
   7  -4   9   75.17    4.89
   4  -7   9   87.84    6.01
   7   4  -9   88.49    6.15
   4   7  -9   92.95    6.00
  -4  -7  -9   83.47    7.67
  -7  -4  -9   87.29    7.14
   7  -4   9   88.79    7.27
   4  -7   7   46.25    5.12
   7  -4   7   45.80    3.84
  -4  -7  -7   55.53    6.58
  -7  -4  -7   49.08    5.83
   7   4  -7   56.66    5.05
   7  -4   7   54.30    4.90
   4  -7   7   53.70    5.14
  -4  -7  -7   60.51    5.05
   4   7  -7   55.04    4.64
  -4  -7  -5  119.85    5.39
   4   7  -5  120.33    3.54
   4  -7   5  104.97    4.69
  -7  -4  -5  120.34    5.32
   7   4  -5  129.08    3.75
  -4  -7  -5  127.48    5.10
   7  -4   5  141.28    5.26
  -7   4   5  114.42    7.71
   7  -4   5  121.17    5.02
   4  -7   5  136.24    4.76
   7   4  -3  176.93    4.66
  -7  -4  -3  169.57    4.84
  -7   4   3  161.67    6.31
  -4  -7  -3  168.78    5.02
   4   7  -3  181.68    4.48
   4  -7   3  144.50    4.61
   7   4  -3  149.60    7.04
   4  -7   3  185.24    4.82
   7  -4   3  152.61    4.37
  -4  -7  -3  181.00    5.29
   4   7  -1  128.27    4.30
  -4  -7  -1  113.24    4.28
   7   4  -1  120.25    5.33
   4  -7   1   86.99    3.57
  -7   4   1  114.16    5.24
  -7  -4  -1  117.66    4.50
  -4  -7  -1  125.66    5.19
   7  -4   1  103.38    4.00
   4  -7   1  121.60    4.45
   4   7  -1  104.60    4.43
   7   4  -1  124.27    4.36
   4   6 -10  105.86    6.98
   6  -4  10   94.69    7.21
   6   4 -10   98.51    7.08
   6  -4  10  102.98    7.73
   4  -6  10  104.14    6.57
   6  -4  10   99.90    6.24
   4  -6  10   91.75    7.83
   4  -6  10  100.80    7.67
   4   6  -8   37.61    4.98
   6   4  -8   47.81    5.18
  -4  -6  -8   42.47    7.94
  -6  -4  -8   43.03    6.26
   4  -6   8   43.49    3.69
   6  -4   8   38.93    4.28
   6  -4   8   45.75    3.56
   4  -6   8   40.34    5.67
   6  -4   6  181.63    5.47
  -4  -6  -6  169.87    5.39
  -6  -4  -6  173.06    4.92
   6   4  -6  184.68    4.46
   6  -4   6  157.94    4.34
   4  -6   6  181.15    4.21
   4   6  -6  174.40    4.01
   4  -6   6  147.39    5.31
  -4  -6  -6  176.48    6.22
   4  -6   4  198.28    4.26
   4  -6   4  233.12    4.41
  -6   4   4  238.17    8.69
   6   4  -4  266.09    5.36
   4   6  -4  260.88    4.98
  -6  -4  -4  243.68    5.79
  -4  -6  -4  258.04    5.87
  -4  -6  -4  242.69    5.76
   6  -4   4  226.80    4.69
   4  -6   2  706.97    8.13
  -4  -6  -2  653.07    8.29
   6   4  -2  628.11   11.27
  -6   4   2  626.43    9.94
   4   6  -2  647.58    6.75
   6  -4   2  685.25    8.73
   4   6  -2  517.54    8.64
  -6  -4  -2  660.28    8.00
   6   4  -2  637.97    6.99
  -4  -6  -2  658.95    8.33
   4  -6   2  563.99    7.43
  -4  -6   0  314.92    4.86
  -6   4   0  280.69    5.51
   6   4   0  318.50    4.99
   6   4   0  276.90    5.91
  -4  -6   0  330.43    6.89
   4  -5   9  118.19    6.84
   5   4  -9  109.20    6.21
   4  -5   9  107.33    4.48
   4   5  -9  117.31    6.06
   5  -4   9  101.78    6.73
   4  -5   9  101.69    6.75
   5  -4   9  105.04    4.40
   5  -4   9  110.75    6.87
   5  -4   7  177.40    6.02
   4  -5   7  200.20    5.54
  -4  -5  -7  187.23    7.11
   4  -5   7  166.40    4.75
   5   4  -7  178.92    4.57
   5  -4   7  186.68    5.57
   4   5  -7  181.66    4.42
  -5  -4  -7  184.51    6.72
   5  -4   5  228.73    5.65
   4  -5   5  267.54    4.74
  -5  -4  -5  257.50    6.27
   5   4  -5  256.88    4.73
  -4  -5  -5  250.45    6.42
   4   5  -5  242.94    4.46
  -4  -5  -5  264.01    5.87
   5  -4   5  294.16    5.84
   4  -5   5  217.71    4.50
   5   4  -3  235.01   10.39
   5   4  -3  323.77    5.53
   5  -4   3  348.32    5.64
   4   5  -3  305.30    4.67
   5  -4   3  269.92    5.11
  -5   4   3  292.95    8.72
   4  -5   3  233.06    4.59
  -4  -5  -3  293.86    6.02
   4  -5   3  353.60    6.14
  -5  -4  -3  302.64    5.91
  -4  -5  -3  323.95    6.41
   4   5  -1 1608.07   16.76
   5   4  -1 1740.92   13.74
   4  -5   1 1749.02   16.10
   4  -5   1 2072.26   17.51
  -5   4   1 1750.60   17.86
   5  -4   1 1911.78   16.68
  -4  -5  -1 1829.58   16.71
   4   5  -1 1784.36   13.83
   5   4  -1 1756.31   19.02
  -5  -4  -1 1705.04   14.57
  -4  -5  -1 1670.05   14.53
   4  -4  10  142.34    5.88
   4  -4  10  148.02    8.13
   4  -4  10  152.60    6.52
   4  -4   8   60.06    3.75
  -4  -4  -8   56.12    7.12
   4  -4   8   60.41    5.89
   4   4  -8   58.85    5.01
   4  -4   8   58.95    5.69
   4   4  -6  323.83    5.98
   4  -4   6  270.18    5.28
  -4  -4  -6  310.21    7.29
   4  -4   6  313.51    5.32
  -4  -4  -4  936.93   11.23
   4   4  -4  993.34   10.08
   4  -4   4 1084.57   10.58
   4  -4   4  884.22    9.40
   4  -4   2  530.84    7.15
  -4  -4  -2  607.04    8.30
   4   4  -2  439.41   10.04
   4  -4   2  635.55    7.80
  -4  -4  -2  628.04    8.51
   4   4  -2  638.38    7.62
  -4  -4   0 1693.19   14.08
  -3 -17  -2   55.42    4.75
   3 -17   2   78.73    5.32
 -17  -3  -2   67.78    4.70
  17  -3   2   96.90    7.20
  17   3  -2   97.10    6.26
   3  17  -2  102.03    6.35
   3 -17   2   71.07    6.73
  -3 -17  -2   74.43    7.02
 -17   3   2   90.78    5.40
  -3 -17   0   84.72    6.48
  -3 -17   0  104.84    6.99
  -3  17   0  138.25    7.17
 -17   3   0  118.03    7.21
  17   3   0  106.71    4.65
   3 -16   3   43.14    4.50
 -16   3   3   96.62    7.15
  16   3  -3   74.79    6.14
   3 -16   3   68.33    4.53
  16  -3   3   62.23    5.14
  -3 -16  -3   57.15    6.31
   3  16  -3   85.11    5.59
  -3 -16  -3   68.75    6.93
 -16  -3  -3   85.50    6.11
   3  16  -1  104.85    5.75
 -16   3   1   77.14    4.96
   3 -16   1   82.13    6.54
  16   3  -1   76.10    5.77
  -3 -16  -1   66.48    5.84
  16  -3   1   78.83    4.65
   3 -16   1   54.36    4.72
  -3  16   1   83.51    4.85
  -3 -16  -1   71.51    6.24
 -16  -3  -1   68.65    4.42
  15   3  -4   47.68    5.55
 -15   3   4   44.72    6.65
 -15  -3  -4   40.48    4.19
   3 -15   4   39.27    5.73
   3  15  -4   56.52    4.95
  -3 -15  -4   44.75    6.79
   3 -15   4   34.63    4.34
  15  -3   4   33.91    4.72
  -3 -15  -4   40.63    6.06
 -15   3   2   31.51    6.24
  -3  15   2   39.03    6.01
  -3 -15  -2   21.45    5.47
   3 -15   2   31.60    5.63
  15  -3   2   22.37    4.26
 -15  -3  -2   37.89    5.20
   3  15  -2   41.09    5.12
  -3 -15  -2   19.22    4.17
   3 -15   2   17.37    4.08
  15   3  -2   33.22    5.13
  -3 -15   0   90.06    5.79
 -15   3   0  120.28    6.22
  -3  15   0  137.84    6.16
  15   3   0  103.47    4.19
  -3 -15   0  118.61    5.80
   3  14  -5   40.97    3.45
  14  -3   5   47.93    4.41
  -3 -14  -5   42.24    7.02
  14   3  -5   39.99    3.92
 -14   3   5   48.59    6.82
 -14  -3  -5   44.66    4.40
   3 -14   5   44.88    5.49
  -3 -14  -5   44.16    5.70
  14  -3   3   46.59    4.20
   3  14  -3   48.56    3.53
   3 -14   3   52.27    5.17
 -14  -3  -3   49.17    5.33
  14   3  -3   41.83    3.64
   3 -14   3   43.72    5.76
  -3 -14  -3   41.73    5.78
 -14   3   3   46.65    4.50
  -3 -14  -3   46.15    5.40
   3 -14   1   66.61    5.58
  -3  14   1   66.25    4.23
   3 -14   1   72.37    5.57
   3  14  -1   81.00    4.95
  -3 -14  -1   54.87    5.23
 -14   3   1   68.59    4.29
  14  -3   1   71.20    5.85
  14   3  -1   57.22    3.64
  -3 -14  -1   56.00    3.98
 -14  -3  -1   59.44    3.69
  -3 -13  -6  185.71    8.05
  13  -3   6  198.41    6.72
  13   3  -6  209.96    6.97
  -3 -13  -6  169.10    4.86
   3 -13   6  177.83    6.12
   3  13  -6  170.93    4.26
  13   3  -6  175.52   10.87
 -13  -3  -6  199.82    6.93
   3 -13   6  129.13    4.57
 -13   3   6  189.83    7.56
  -3 -13  -4   40.69    3.93
   3 -13   4   50.35    5.04
 -13  -3  -4   56.01    5.65
 -13   3   4   38.89    4.18
  -3 -13  -4   50.41    5.94
   3  13  -4   49.92    4.43
  13  -3   4   52.60    5.61
  13   3  -4   55.47    5.05
  13  -3   2  161.88    5.96
 -13  -3  -2  141.87    4.07
   3  13  -2  173.36    5.17
  -3  13   2  187.48    6.50
   3 -13   2  156.05    5.58
  -3 -13  -2  132.34    5.54
   3 -13   2  137.29    6.08
 -13   3   2  155.31    6.26
  13   3  -2  160.30    5.18
  -3 -13  -2  151.65    5.78
  -3 -13   0  263.14    6.08
 -13   3   0  270.73    6.54
  -3 -13   0  231.55    6.05
  -3  13   0  234.59    5.10
  13   3   0  265.62    5.68
  12  -3   7   93.70    6.30
  12   3  -7   98.24    6.38
 -12  -3  -7   99.30    6.53
   3 -12   7   62.63    5.84
   3 -12   7   76.98    4.54
 -12   3   7   82.10    7.05
   3  12  -7   87.79    5.24
  -3 -12  -7   77.46    6.05
  -3 -12  -7   85.99    9.49
  12  -3   5  235.48    6.32
 -12  -3  -5  228.17    6.56
  12   3  -5  255.99    6.26
 -12   3   5  239.21    7.69
   3 -12   5  241.63    5.83
   3  12  -5  238.92    5.19
  -3 -12  -5  217.52    7.68
  -3 -12  -5  203.88    5.91
 -12  -3  -3  152.01    4.09
  -3 -12  -3  157.25    5.53
  12   3  -3  177.81    5.39
   3 -12   3  172.58    5.26
   3  12  -3  182.23    4.77
  -3 -12  -3  180.49    6.16
  12  -3   3  182.83    5.93
 -12   3   3  171.45    6.23
  12  -3   1  200.83    4.81
  -3 -12  -1  162.37    4.42
  -3 -12  -1  210.30    4.66
   3 -12   1  245.07    6.07
   3  12  -1  254.46    5.49
   3 -12   1  186.49    5.08
 -12   3   1  240.63    6.26
  -3  12   1  266.99    6.32
 -12  -3  -1  198.36    4.18
  12   3  -1  228.54    5.45
  11  -3   8  106.64    6.48
  -3 -11  -8  107.03   11.24
 -11  -3  -8  115.10    7.00
   3  11  -8  106.15    5.72
   3 -11   8   85.77    6.48
  11  -3   8   97.76    4.77
  11   3  -8  118.58    7.29
  -3 -11  -8   83.40    4.64
   3 -11   8  104.25    4.97
 -11   3   8  100.31    9.25
 -11   3   6  122.80    6.82
 -11  -3  -6  128.88    4.57
  11   3  -6  117.83    8.74
  11  -3   6  122.15    4.68
  11   3  -6  145.24    5.95
   3 -11   6  138.28    5.38
   3  11  -6  126.97    3.69
   3 -11   6   96.01    5.21
  -3 -11  -6  134.54    8.16
  -3 -11  -6  111.30    4.09
  -3 -11  -4  155.61    4.26
  11   3  -4  184.28    4.36
  -3 -11  -4  166.56    5.08
  11  -3   4  201.82    5.95
 -11   3   4  192.97    6.69
 -11  -3  -4  187.96    5.67
   3 -11   4  173.83    4.09
   3  11  -4  200.71    4.79
  -3 -11  -2  241.05    4.83
  -3 -11  -2  310.18    6.32
 -11   3   2  316.25    6.75
  11  -3   2  332.86    6.46
  -3  11   2  330.68    7.20
 -11  -3  -2  291.27    5.67
   3  11  -2  328.16    5.49
   3 -11   2  308.96    5.96
  11   3  -2  282.69    4.82
  -3  11   0  112.41    4.91
  -3 -11   0   91.14    5.01
  -3 -11   0  104.59    4.75
  11   3   0   96.88    3.46
 -11   3   0  109.03    5.41
   3 -10   9   42.54    6.87
   3 -10   9   51.40    6.47
  10   3  -9   58.12    7.27
   3  10  -9   52.78    6.17
  10  -3   9   39.88    6.03
  10  -3   9   41.81    6.62
  -3 -10  -9   49.57    4.39
  10  -3   9   59.54    8.63
 -10  -3  -9   51.58    5.38
  -3 -10  -7  169.72    8.66
   3  10  -7  175.55    5.37
   3 -10   7  195.88    6.20
   3 -10   7  150.69    5.99
 -10   3   7  173.77    9.02
  -3 -10  -7  162.37    5.71
  10   3  -7  185.64    5.47
 -10  -3  -7  187.53    6.60
  10  -3   7  158.69    4.84
 -10  -3  -5   97.61    5.11
  -3 -10  -5   79.08    4.95
 -10   3   5   92.53    5.95
   3  10  -5   83.59    3.17
  -3 -10  -5   90.12    5.67
  10  -3   5   88.78    5.32
  10   3  -5   88.28    3.76
   3 -10   5   92.65    4.69
  10   3  -3  187.14    5.05
  -3 -10  -3  154.92    4.45
  10  -3   3  170.67    4.40
   3 -10   3  179.01    4.74
 -10   3   3  127.64    4.55
 -10  -3  -3  170.98    5.07
   3  10  -3  170.98    3.63
  -3 -10  -3  149.05    4.08
  -3 -10  -1  184.74    4.51
  10  -3   1  211.38    4.80
   3 -10   1  219.11    4.62
   3  10  -1  263.27    5.14
  -3  10   1  272.98    6.21
 -10  -3  -1  200.69    4.14
 -10   3   1  242.84    6.05
  10   3  -1  249.45    5.18
  -3 -10  -1  222.55    4.44
  -3  -9  -8  167.75   11.00
   9  -3   8  165.50    4.89
  -3  -9  -8  150.33    4.55
   3  -9   8  173.65    6.23
   9   3  -8  176.74    7.09
  -9   3   8  166.69   12.16
  -9  -3  -8  171.37    7.13
   3  -9   8  138.87    6.29
   3   9  -8  158.60    5.88
   9  -3   8  157.07    6.37
   3  -9   6   32.84    4.56
   9   3  -6   27.71   10.47
  -9   3   6   32.67    6.76
   9  -3   6   32.82    5.08
  -3  -9  -6   33.59    4.73
   9   3  -6   39.60    4.85
   3  -9   6   27.63    4.56
   3   9  -6   29.95    4.19
  -3  -9  -6   30.57    5.52
  -9  -3  -6   38.86    5.22
  -3  -9  -4  374.13    6.19
   9  -3   4  330.81    5.37
  -9  -3  -4  360.80    5.54
   9   3  -4  419.16    6.78
  -3  -9  -4  394.27    7.55
   3   9  -4  399.74    5.68
   3  -9   4  381.43    5.21
  -9   3   4  394.30    8.00
  -3   9   2  215.19    6.22
  -9   3   2  196.89    5.87
   3   9  -2  197.21    3.83
   3  -9   2  197.57    4.83
  -9  -3  -2  195.39    5.02
  -3  -9  -2  208.63    5.37
  -3  -9  -2  168.72    4.19
   9   3  -2  202.62    4.80
   9  -3   2  178.20    4.41
  -3  -9   0   80.05    4.90
  -3  -9   0   94.56    4.17
  -3   9   0   97.56    4.45
   9   3   0   75.22    3.21
  -9   3   0   69.64    3.65
   3  -8   9  124.92    5.41
  -3  -8  -9  147.39    6.26
   8  -3   9  159.98    8.41
   3  -8   9  159.44    6.55
   3  -8   9  126.46    8.13
   8   3  -9  157.98    7.30
   8  -3   9  140.38    5.41
   3   8  -9  152.14    6.48
   8  -3   9  147.37    4.86
  -8  -3  -9  156.52    5.80
   8  -3   7  247.54    5.11
  -8  -3  -7  263.12    7.02
  -8   3   7  189.56    9.31
   8   3  -7  285.69    7.00
   3  -8   7  277.36    6.19
   8  -3   7  231.11    6.29
   3   8  -7  248.71    5.70
   3  -8   7  212.44    4.96
  -3  -8  -7  209.68    4.58
  -3  -8  -7  265.05    9.18
  -3  -8  -5   47.44    4.82
  -8  -3  -5   55.98    4.90
   8   3  -5   56.51    4.51
   8   3  -5   45.43    6.80
  -8   3   5   45.71    5.34
   8  -3   5   57.17    4.71
   3   8  -5   55.81    2.91
  -3  -8  -5   48.36    3.32
   3  -8   5   38.39    3.07
   3  -8   5   54.93    4.26
   8   3  -3  688.45    7.89
  -8   3   3  625.09    9.64
   3   8  -3  763.90    7.58
   3  -8   3  747.22    7.95
  -3  -8  -3  750.83    9.62
   8  -3   3  771.96    8.80
  -3  -8  -3  670.36    7.26
  -8  -3  -3  686.99    7.47
   8   3  -1  187.44    3.95
  -3  -8  -1  199.65    5.54
  -3   8   1  235.34    5.80
   3   8  -1  204.40    3.96
   3  -8   1  220.60    5.07
  -8  -3  -1  196.55    4.12
  -8   3   1  175.14    4.64
   8  -3   1  222.60    5.70
  -3  -8  -1  220.06    5.09
   7   3 -10   89.44    7.23
   3  -7  10   68.96    7.70
   7  -3  10   83.30    5.63
   3  -7  10   70.74    7.44
   7  -3  10   73.19    5.53
   3  -7  10   94.95    6.48
   7  -3  10   78.04    5.92
   3   7 -10   76.44    5.22
  -3  -7  -8  242.30    6.18
   7  -3   8  249.37    6.38
   7  -3   8  244.86    6.81
   3  -7   8  236.76    6.95
  -7  -3  -8  257.08    7.57
   3  -7   8  262.58    6.57
   7   3  -8  263.73    7.08
   3   7  -8  257.50    6.21
  -3  -7  -8  248.93    9.38
   7  -3   8  240.10    7.85
   7  -3   6  153.31    4.28
   7  -3   6  142.83    5.50
  -3  -7  -6  139.32    5.05
  -7   3   6  120.37    7.62
   3  -7   6  115.95    3.93
  -3  -7  -6  146.10    6.53
   3  -7   6  149.95    4.02
   3   7  -6  150.21    4.69
  -7  -3  -6  137.97    4.52
   7   3  -6  161.70    5.43
  -3  -7  -4  234.08    5.58
   7   3  -4  251.22    5.42
  -7   3   4  215.36    6.89
  -3  -7  -4  223.05    5.96
   3   7  -4  230.38    4.06
   7  -3   4  212.20    4.75
   3  -7   4  255.42    5.23
  -7  -3  -4  236.39    5.60
  -3  -7  -2  868.69    8.86
  -7  -3  -2  979.52    9.88
   7   3  -2 1051.19   10.39
  -3  -7  -2  905.65    9.90
   7  -3   2 1070.99   10.81
   3  -7   2  863.88    8.64
  -7   3   2 1008.76   12.34
   3   7  -2 1058.77    9.40
  -3  -7   0  149.60    4.49
  -7   3   0  119.30    4.08
  -3   7   0  144.73    4.59
   7   3   0  137.98    3.74
  -3  -7   0  138.90    5.18
   6  -3   9   93.35    5.79
   3  -6   9  113.99    6.71
   6  -3   9   95.38    5.01
   3  -6   9  101.39    5.83
   6   3  -9  105.43    6.18
   3   6  -9  107.26    6.02
   3  -6   9   93.64    7.02
   6  -3   9  100.34    6.57
   3   6  -7   64.95    3.42
  -3  -6  -7   62.45    3.77
   6  -3   7   66.12    3.68
  -6  -3  -7   66.16    5.60
   3  -6   7   67.36    4.99
   3  -6   7   60.97    5.25
  -3  -6  -7   68.54    6.48
   6   3  -7   68.72    4.87
   6  -3   7   65.42    5.13
  -6   3   7   54.24   12.46
   6  -3   5  284.52    5.07
   3  -6   5  267.77    5.50
  -6  -3  -5  308.20    6.43
   3  -6   5  328.68    5.77
  -6   3   5  264.04    8.97
   3   6  -5  282.49    4.62
   6   3  -5  330.74    6.17
  -3  -6  -5  279.64    4.86
  -3  -6  -5  306.30    7.14
  -6  -3  -3  121.44    3.79
   6  -3   3  138.73    5.17
  -6   3   3  114.93    5.65
  -3  -6  -3  122.13    4.64
   6   3  -3  134.15    4.40
   3   6  -3  130.94    3.37
   3  -6   3  132.61    4.49
  -3  -6  -3  124.37    4.04
  -6   3   1  184.00    4.96
   6  -3   1  216.60    4.96
   3   6  -1  236.04    5.03
  -3  -6  -1  229.06    5.79
   3  -6   1  226.30    4.94
   6   3  -1  237.53    5.06
  -3  -6  -1  202.75    4.26
   3   6  -1  196.10    5.34
  -6  -3  -1  223.50    5.18
   3  -5  10   65.14    7.49
   5  -3  10   53.60    5.87
   3  -5  10   57.71    4.41
   3  -5  10   54.17    5.28
   5  -3  10   58.53    6.83
   5   3 -10   55.27    7.05
   5  -3  10   52.56    7.08
   5  -3   8  148.46    6.58
   5  -3   8  162.61    6.42
   3  -5   8  149.36    7.04
   3  -5   8  166.73    6.40
   3  -5   8  169.83    5.62
   5   3  -8  172.02    6.03
   5  -3   8  169.14    5.63
   3   5  -8  179.78    5.72
  -5  -3  -8  150.21    6.56
  -3  -5  -6   53.46    5.45
   5  -3   6   56.48    4.83
   3  -5   6   54.18    3.48
   5  -3   6   51.62    4.79
   5   3  -6   53.33    4.45
  -5  -3  -6   51.87    5.00
   3   5  -6   51.66    4.13
  -5   3   6   41.16   10.56
  -3  -5  -6   47.29    4.61
   3  -5   6   42.98    3.59
   5  -3   4  183.59    5.48
   3  -5   4  152.41    4.81
  -5   3   4  163.06    7.67
   5   3  -4  170.75    4.07
  -5  -3  -4  169.14    4.41
   3   5  -4  176.72    3.79
   3  -5   4  194.40    4.97
  -3  -5  -4  170.07    5.42
  -3  -5  -4  169.48    4.37
   5  -3   2  970.22   10.71
  -5  -3  -2  913.57   10.18
   3  -5   2  820.40    8.74
   3   5  -2  834.61    8.33
  -3  -5  -2  900.09   10.69
   3  -5   2  647.01    7.71
   5   3  -2  937.95    9.83
  -3  -5  -2  946.76   10.39
  -5   3   2  792.00   12.10
  -5   3   0    2.49    4.25
   5   3   0    2.21    3.55
   5   3   0   -2.71    4.23
  -3  -5   0    2.82    3.28
  -3  -5   0    1.67    4.26
   3  -4  11  137.53    8.73
   4  -3  11  133.17    8.67
   3  -4  11  133.95    5.93
   3  -4  11  149.93    9.11
   4  -3  11  152.37    8.96
   4  -3  11  140.28    7.47
   3  -4   9   40.13    6.40
   3   4  -9   44.62    5.90
   4  -3   9   40.54    6.03
   4  -3   9   43.54    6.23
   4  -3   9   43.23    5.09
   3  -4   9   43.86    5.38
   4   3  -9   46.20    5.79
   3  -4   9   50.17    6.22
   3  -4   7  222.65    6.37
   4  -3   7  229.75    6.41
  -3  -4  -7  237.08    8.04
   4  -3   7  233.99    5.93
   3  -4   7  231.71    4.75
   4   3  -7  236.74    5.05
   3   4  -7  252.35    5.85
  -4  -3  -7  219.74    6.72
   4  -3   7  222.86    7.04
  -4  -3  -5  313.08    6.76
  -3  -4  -5  319.39    7.35
   4   3  -5  318.45    5.24
   3  -4   5  225.17    4.71
   3   4  -5  322.85    5.69
   3  -4   5  304.32    5.07
  -3  -4  -5  321.92    6.18
   4  -3   5  314.61    6.22
   4  -3   5  349.25    6.30
   4   3  -3  359.33    6.03
   3   4  -3  326.95    5.07
  -3  -4  -3  334.43    6.70
   4  -3   3  332.88    6.65
  -4   3   3  295.68    9.67
   3  -4   3  373.60    6.36
  -4  -3  -3  314.51    5.66
   3  -4   3  297.29    5.90
  -3  -4  -3  354.30    6.71
  -3  -4  -1  566.44    7.65
   3   4  -1  672.68    8.19
  -4   3   1  614.79   10.33
   3  -4   1  577.73    8.55
   4   3  -1  666.58    8.24
   3  -4   1  691.68    9.14
  -4  -3  -1  622.80    8.38
   4  -3   1  677.02    9.69
   4   3  -1  622.58   11.65
   3   4  -1  555.96    9.88
  -3  -4  -1  648.68    9.39
   3  -3  10  156.19    6.14
   3  -3  10  168.76    8.05
   3  -3  10  165.03    6.88
   3  -3   8  175.98    5.68
   3  -3   8  204.21    5.91
   3  -3   8  200.85    6.60
   3   3  -8  217.77    6.54
  -3  -3  -6  756.86   11.17
   3  -3   6  858.62    9.92
   3   3  -6  826.13    9.66
   3  -3   6  739.16    9.34
  -3  -3  -4 1450.94   15.93
   3   3  -4 1500.53   13.66
   3  -3   4 1547.90   13.55
  -3  -3  -4 1507.08   13.42
   3  -3   4 1315.00   12.09
  -3   3   2  332.71   10.18
   3   3  -2  265.52   11.08
  -3  -3  -2  344.34    6.89
   3   3  -2  347.77    5.67
   3  -3   2  431.04    7.40
  -3  -3  -2  337.36    6.14
   3  -3   2  357.72    6.87
  -3  -3   0 7561.70   63.79
  -3   3   0 7439.78   56.69
  -3  -3   0 6936.71   48.79
  -2 -17  -3   49.52    4.98
  17  -2   3   76.28    5.15
   2  17  -3   66.86    6.11
 -17   2   3   48.55    5.12
  -2 -17  -3   66.53    7.30
   2 -17   3   51.36    6.51
   2 -17   3   46.89    6.17
 -17  -2  -3   61.76    6.39
  -2  17   3   81.26    7.27
  17   2  -3   79.96    6.42
 -17  -2  -1   86.76    6.28
  -2 -17  -1   64.08    6.33
  17  -2   1   69.53    4.92
  -2  17   1   89.68    6.63
   2 -17   1   74.12    6.96
   2 -17   1   61.31    6.25
  17   2  -1   91.29    6.12
   2  17  -1   95.46    6.21
  -2 -17  -1   84.54    6.75
 -17   2   1   88.54    7.03
 -16  -2  -4   61.22    6.53
   2 -16   4   41.03    4.39
  16  -2   4   44.91    5.05
  16   2  -4   64.02    6.07
  -2 -16  -4   52.59    6.54
  -2 -16  -4   56.40    7.57
   2 -16   4   40.25    5.98
  -2  16   4   62.90    7.36
 -16   2   4   67.24    6.94
   2  16  -4   59.49    4.10
  -2  16   2   60.24    6.00
  16   2  -2   49.84    4.18
 -16  -2  -2   47.65    4.17
  16  -2   2   52.60    4.46
   2 -16   2   51.95    6.09
   2  16  -2   49.14    3.95
  -2 -16  -2   53.22    6.13
 -16   2   2   54.68    6.48
   2 -16   2   35.69    5.74
  -2 -16  -2   37.89    4.37
 -16   2   0   72.25    4.65
  -2 -16   0   59.46    4.58
  -2 -16   0   55.19    5.80
  16   2   0   67.87    4.05
  -2  16   0   87.90    6.08
   2  15  -5   96.55    4.01
  15   2  -5   99.78    6.40
  15  -2   5  101.71    6.67
 -15   2   5  103.28    7.17
   2 -15   5   85.31    4.37
   2 -15   5   65.90    6.05
  -2 -15  -5   94.73    7.83
 -15  -2  -5  101.12    6.60
  -2 -15  -5   83.24    6.50
 -15  -2  -3   13.65    3.91
  -2 -15  -3   14.61    4.31
   2 -15   3   18.09    5.16
  15  -2   3   28.18    5.97
   2 -15   3   17.57    5.46
 -15   2   3   25.32    6.13
  15   2  -3   26.81    5.23
   2  15  -3   26.71    4.72
  -2  15   3   26.00    5.82
  -2 -15  -3   18.59    5.68
  -2 -15  -1   32.38    3.97
 -15   2   1   53.59    5.94
   2  15  -1   58.30    3.82
  15  -2   1   51.60    5.60
 -15  -2  -1   50.84    3.96
  -2  15   1   64.78    5.64
   2 -15   1   56.17    5.62
  15   2  -1   51.60    5.27
   2 -15   1   36.96    4.11
  -2 -15  -1   50.72    5.55
  -2 -14  -6   64.95    8.96
  14  -2   6   59.05    4.82
  14   2  -6   72.83    6.11
 -14   2   6   67.86    7.00
   2 -14   6   55.72    4.08
   2  14  -6   55.90    3.80
   2 -14   6   49.04    6.13
  -2 -14  -6   54.64    6.25
 -14  -2  -6   72.12    6.59
  14   2  -4   66.27    5.39
 -14  -2  -4   75.09    5.91
  14  -2   4   73.39    4.41
 -14   2   4   72.95    6.23
   2 -14   4   55.71    5.59
   2 -14   4   57.78    3.91
  -2 -14  -4   61.05    5.78
  -2 -14  -4   70.29    6.45
   2  14  -4   57.56    3.48
  -2  14   4   69.99    6.62
   2 -14   2   67.98    5.56
  14   2  -2   99.48    5.09
 -14   2   2   96.42    5.89
   2 -14   2   93.67    5.18
  14  -2   2   93.52    6.07
 -14  -2  -2   71.16    3.82
   2  14  -2   92.00    5.13
  -2  14   2   87.75    5.56
  -2 -14  -2   82.00    5.75
  -2 -14  -2   72.70    5.46
  -2 -14   0   74.25    5.24
 -14   2   0   91.50    5.51
  14   2   0   86.53    5.29
  -2  14   0   97.39    5.44
  -2 -14   0   94.50    5.24
 -13   2   7  124.49    8.76
   2  13  -7  102.38    4.28
 -13  -2  -7  105.21    4.94
   2 -13   7   96.22    4.79
  13   2  -7  122.61    7.12
  13  -2   7  114.80    6.54
  -2 -13  -7   93.65   10.26
  -2 -13  -7   72.76    4.76
  13   2  -7   63.28    8.01
  -2 -13  -5   82.78    5.70
  13   2  -5   99.64    5.69
  13  -2   5   93.59    6.03
   2 -13   5  100.40    5.21
  -2 -13  -5  101.61    8.11
   2  13  -5   94.12    3.53
 -13  -2  -5   94.60    4.49
 -13   2   5   99.66    6.47
   2 -13   3  205.70    5.64
  13  -2   3  219.38    6.23
 -13  -2  -3  203.07    5.77
   2  13  -3  198.71    4.18
  -2 -13  -3  205.53    6.69
  -2  13   3  227.79    6.84
   2 -13   3  170.72    6.33
  13   2  -3  194.26    4.67
 -13   2   3  214.03    6.53
  -2 -13  -3  152.60    4.51
  -2 -13  -1  132.37    5.46
   2 -13   1  147.13    5.79
   2 -13   1  188.19    5.92
  13  -2   1  153.87    4.59
 -13  -2  -1  153.38    5.12
  -2  13   1  177.49    5.82
  13   2  -1  158.81    4.06
   2  13  -1  161.96    4.25
  -2 -13  -1  165.23    5.70
 -13   2   1  160.40    5.67
   2 -12   8   40.13    6.15
  -2 -12  -8   39.69    6.35
  12   2  -8   48.02    7.19
  -2 -12  -8   35.45   12.43
  12  -2   8   43.57    4.82
 -12   2   8   42.95    7.24
 -12  -2  -8   43.97    4.95
  12  -2   8   60.55    9.50
   2 -12   8   39.70    4.51
   2  12  -8   49.65    4.21
  -2 -12  -6  166.61    9.00
  12  -2   6  148.55    4.87
  12   2  -6  170.50    6.44
 -12   2   6  166.11    7.06
   2 -12   6  167.15    5.66
  12   2  -6  138.83    7.83
  -2 -12  -6  118.46    4.42
 -12  -2  -6  166.83    5.01
   2  12  -6  151.70    3.97
  12   2  -4  189.04    4.58
 -12  -2  -4  208.06    5.67
 -12   2   4  183.88    6.43
  12  -2   4  178.71    4.67
   2 -12   4  191.58    5.23
  -2 -12  -4  171.13    5.64
   2  12  -4  215.14    5.02
  -2 -12  -4  203.94    6.88
  -2  12   4  207.92    7.41
  -2 -12  -2  220.21    4.79
  -2 -12  -2  251.46    5.21
   2 -12   2  245.44    6.45
   2 -12   2  283.30    5.88
 -12   2   2  287.69    6.58
  -2  12   2  297.44    6.66
   2  12  -2  294.06    5.54
 -12  -2  -2  233.94    4.56
  12  -2   2  274.23    6.32
  12   2  -2  253.64    4.72
  12   2   0  201.63    5.19
  -2  12   0  223.24    5.64
  -2 -12   0  216.00    5.66
 -12   2   0  149.63    4.36
  -2 -12   0  170.87    5.52
  11  -2   9   47.89    8.80
  11  -2   9   33.96    6.83
   2  11  -9   34.24    6.22
   2 -11   9   31.31    4.89
  11   2  -9   43.98    7.70
 -11  -2  -9   45.41    7.10
 -11   2   9   38.50    8.86
  11  -2   9   38.29    6.46
  -2 -11  -9   33.69    6.46
   2 -11   9   42.87    6.56
  -2 -11  -7  124.35    6.01
  -2 -11  -7  123.01    8.57
  11   2  -7  145.80    6.74
 -11   2   7  144.99    8.42
   2  11  -7  129.17    4.04
  11   2  -7  112.54    9.02
 -11  -2  -7  155.71    6.62
  11  -2   7  129.58    4.76
   2 -11   7  128.26    4.51
   2  11  -5  108.69    4.43
  -2 -11  -5  103.01    6.05
  -2 -11  -5   88.97    4.00
  11  -2   5  111.30    5.45
 -11  -2  -5  109.19    4.30
 -11   2   5  101.53    6.01
   2 -11   5  105.47    4.79
  11   2  -5  117.03    5.21
  -2  11   3   97.54    5.34
  11  -2   3   73.48    3.83
  11   2  -3   84.92    4.57
 -11  -2  -3   79.72    4.83
 -11   2   3   68.86    3.91
  -2 -11  -3   89.56    5.24
   2 -11   3   84.08    4.41
  -2 -11  -3   73.33    4.89
   2  11  -3   75.68    3.16
  -2 -11  -1  319.63    5.27
  -2 -11  -1  386.28    5.82
 -11   2   1  363.73    5.85
   2 -11   1  447.75    7.06
   2  11  -1  457.56    6.26
  -2  11   1  448.02    7.30
   2 -11   1  406.32    7.35
  11   2  -1  389.22    5.46
 -11  -2  -1  366.57    5.14
  11  -2   1  387.51    5.81
   2  10  -8   81.79    5.47
  -2 -10  -8   73.60   10.44
   2 -10   8   77.34    4.28
 -10  -2  -8   76.11    4.77
  10   2  -8   80.59    6.82
  10  -2   8   90.29    8.14
   2 -10   8   65.46    5.94
 -10   2   8   77.08    7.96
  10  -2   8   79.55    6.03
  -2 -10  -8   72.58    5.81
   2 -10   6   29.42    3.32
  10   2  -6   27.16    6.25
  10   2  -6   34.65    4.98
  10  -2   6   29.52    5.27
 -10  -2  -6   37.24    5.21
  -2 -10  -6   32.27    4.88
 -10   2   6   33.33    6.71
  -2 -10  -6   31.35    7.05
   2  10  -6   33.34    4.12
 -10  -2  -4  168.87    5.31
   2 -10   4  153.05    3.72
 -10   2   4  162.67    5.90
  -2 -10  -4  147.15    4.02
   2  10  -4  153.09    3.53
  -2  10   4  196.95    7.80
  -2 -10  -4  170.87    6.02
  10   2  -4  175.69    5.13
  10  -2   4  168.34    4.46
  10  -2   2  257.11    5.84
 -10  -2  -2  214.28    4.29
   2 -10   2  208.67    4.20
  -2 -10  -2  215.49    5.35
  -2  10   2  251.19    6.05
   2  10  -2  218.49    4.08
 -10   2   2  191.36    4.65
  10   2  -2  247.07    5.36
  -2 -10  -2  246.96    5.84
  -2 -10   0   41.86    4.32
  -2 -10   0   46.53    3.18
 -10   2   0   47.78    4.76
  10   2   0   53.24    3.08
  -2  10   0   52.18    4.12
   2  -9   9   44.47    6.69
   9  -2   9   62.27    5.46
  -9   2   9   51.85    9.35
  -9  -2  -9   56.14    5.05
   2  -9   9   54.86    4.56
   9   2  -9   63.78    6.63
   9  -2   9   62.76    5.95
   2   9  -9   58.36    4.43
  -2  -9  -9   51.61    6.01
   9  -2   9   58.20    4.75
   2  -9   9   46.36    6.93
   2   9  -7  152.05    5.16
   2  -9   7  154.67    5.57
   9   2  -7  127.83    9.73
  -9  -2  -7  148.55    6.39
   9   2  -7  176.96    6.54
   2  -9   7  113.52    4.28
  -9   2   7  153.35    8.07
  -2  -9  -7  133.54    4.26
  -2  -9  -7  166.84    9.78
   9  -2   7  150.09    5.85
   9   2  -5   63.37    4.58
   2  -9   5   63.36    4.27
  -2  -9  -5   60.75    5.11
  -9   2   5   52.17    5.19
  -2  -9  -5   60.46    4.61
   2   9  -5   58.63    2.95
   9  -2   5   66.72    4.93
  -9  -2  -5   64.08    3.72
  -2  -9  -3  291.94    5.77
   2  -9   3  252.08    4.39
  -9  -2  -3  304.05    5.76
  -2   9   3  322.82    7.35
  -9   2   3  305.60    6.62
  -2  -9  -3  330.51    6.63
   2   9  -3  297.69    4.38
   9  -2   3  325.37    6.30
   9   2  -3  284.79    4.91
  -2   9   1  305.86    5.95
  -2  -9  -1  258.65    5.56
   9   2  -1  282.09    4.61
  -9   2   1  293.86    6.16
   9  -2   1  307.59    5.97
   2  -9   1  271.35    4.77
   2   9  -1  285.60    4.51
  -9  -2  -1  254.60    4.48
  -2  -9  -1  272.22    4.85
   8  -2  10   84.30    5.74
   2  -8  10   86.14    8.74
   2  -8  10   85.41    6.80
   2  -8  10   84.80    7.66
   8   2 -10   88.49    7.79
   8  -2  10   84.18    5.41
   8  -2  10   77.48    4.80
  -8   2   8  127.47    8.34
  -2  -8  -8  147.59   10.03
  -2  -8  -8  132.86    4.34
   2  -8   8  144.28    4.66
   2  -8   8  125.45    4.88
   8  -2   8  136.99    4.68
   8   2  -8  150.97    6.66
   8  -2   8  157.22    4.61
  -8  -2  -8  140.77    6.55
   2   8  -8  156.00    4.47
   8  -2   8  161.72    6.22
   2  -8   6  266.91    4.80
   8   2  -6  299.08    6.68
  -2  -8  -6  283.72    9.59
  -8  -2  -6  262.24    6.34
   8   2  -6  208.95    8.24
   2   8  -6  255.60    4.43
   8  -2   6  254.11    5.01
  -2  -8  -6  209.32    4.41
  -8   2   6  263.78    8.21
  -8  -2  -4  430.50    6.11
  -2  -8  -4  453.80    8.32
   2   8  -4  440.17    5.27
   2  -8   4  479.38    6.29
   8  -2   4  494.69    7.14
  -2  -8  -4  452.80    6.61
  -8   2   4  433.80    8.00
   8   2  -4  435.71    6.30
  -2   8   4  549.28   12.64
   2   8  -2  456.40    5.46
   8   2  -2  484.73    6.76
   2  -8   2  474.37    6.45
  -2  -8  -2  456.08    6.61
  -8   2   2  468.83    7.53
  -8  -2  -2  473.19    6.58
  -2  -8  -2  487.11    7.31
   8  -2   2  437.91    6.15
  -2   8   2  477.34    8.09
   8   2   0  485.18    6.73
  -8   2   0  455.95    7.08
  -2  -8   0  413.38    6.80
  -2  -8   0  482.03    6.71
  -2   8   0  396.14    5.84
   7  -2   9  229.38    8.35
   2  -7   9  201.19    9.34
   7   2  -9  230.00    7.82
  -7   2   9  243.33   15.90
   2   7  -9  250.43    6.92
   2  -7   9  252.23    6.83
   2  -7   9  177.78    5.72
   7  -2   9  229.77    7.25
  -7   2   9  172.45   10.84
   7  -2   9  198.84    5.26
  -2  -7  -9  212.47    6.31
  -7  -2  -7  265.95    6.73
  -7   2   7  244.69    8.83
   2  -7   7  237.85    5.88
   2  -7   7  259.18    5.02
   7   2  -7  286.27    7.09
   7  -2   7  251.58    5.06
   2   7  -7  249.94    4.80
   7  -2   7  281.98    6.14
  -2  -7  -7  275.93   10.30
  -2  -7  -7  228.09    4.70
  -2  -7  -5  288.69    7.48
   7   2  -5  250.35    8.04
   7   2  -5  320.60    6.47
   2   7  -5  292.82    5.18
   2  -7   5  295.13    5.48
   7  -2   5  295.45    6.12
  -7  -2  -5  301.89    6.35
  -2  -7  -5  250.93    4.62
  -7   2   5  238.05    6.78
  -2  -7  -3  933.00    9.28
   2   7  -3  967.54    8.92
   2  -7   3  951.43    9.08
  -2  -7  -3  925.33   11.54
   7   2  -3  981.57   10.74
   7  -2   3  943.43    9.20
  -2   7   3 1052.33   15.51
  -7   2   3  942.17   11.90
  -7  -2  -3  952.54    9.89
   2   7  -1  276.75    4.58
  -7   2   1  273.36    5.99
   2  -7   1  245.54    4.55
  -7  -2  -1  253.94    4.64
  -2  -7  -1  230.11    4.70
  -2   7   1  270.82    5.93
   7  -2   1  267.13    5.09
   7   2  -1  293.33    5.42
  -2  -7  -1  282.77    5.55
   2  -6  10   52.21    8.08
   2  -6  10   59.01    7.22
   2  -6  10   63.04    6.34
   6  -2  10   59.53    6.95
   6  -2  10   60.07    5.93
   6   2 -10   61.40    7.48
   6  -2  10   55.72    6.75
   2   6  -8  218.28    6.06
  -6   2   8  184.35    9.47
   2  -6   8  185.62    6.52
   6  -2   8  169.03    5.02
  -2  -6  -8  163.61    4.32
   6   2  -8  207.49    6.47
   2  -6   8  201.48    4.84
  -2   6   8  187.01    4.88
   6  -2   8  197.01    4.81
  -6  -2  -8  187.66    6.63
   6  -2   8  188.15    5.75
   2  -6   8  187.33    7.99
   6   2  -6  312.20   10.69
  -2  -6  -6  420.27    9.84
   2  -6   6  360.09    5.44
   2   6  -6  396.39    6.20
  -2   6   6  415.32    6.08
  -6  -2  -6  394.60    7.27
   6  -2   6  385.52    6.85
  -6   2   6  361.39    9.60
   6   2  -6  411.17    6.73
   2  -6   6  346.53    6.36
  -2  -6  -6  363.69    6.11
  -2  -6  -4   56.46    4.64
   6   2  -4   57.61    3.07
  -6  -2  -4   59.24    3.40
   6  -2   4   54.67    3.61
   2   6  -4   63.73    3.74
   2  -6   4   52.90    2.89
  -6   2   4   52.85    4.97
  -2  -6  -4   56.82    5.44
  -2  -6  -2  482.04    7.56
   2   6  -2  502.09    6.59
   2  -6   2  433.38    5.84
   6  -2   2  530.95    7.84
  -6   2   2  465.25    8.15
  -2   6   2  479.28    8.91
  -6  -2  -2  449.65    6.26
   6   2  -2  441.14    6.11
  -2  -6  -2  478.67    7.28
  -6   2   0  443.65    7.41
  -2  -6   0  435.73    7.49
   6   2   0  463.68    6.77
  -2   6   0  379.29    5.99
  -2  -6   0  469.87    6.72
   5  -2  11   99.81    8.34
   2  -5  11   93.88    7.34
   2  -5  11  101.60    9.18
   5  -2  11   76.06    6.97
   5  -2  11   95.00    7.94
   2  -5  11   86.11    8.60
   2  -5   9   98.10    5.20
   5  -2   9  119.84    6.62
  -2   5   9  118.88    5.98
  -5   2   9  109.57   10.23
   2  -5   9  131.39    6.05
   2  -5   9  127.74    7.62
   5  -2   9  118.54    4.49
   5   2  -9  133.16    6.78
   5  -2   9  106.08    5.08
  -5   2   9  122.40   12.44
  -2   5   7  125.78    4.08
   2  -5   7  115.43    4.32
  -5   2   7  118.00    8.08
   2   5  -7  140.30    5.14
   5  -2   7  128.13    5.54
   2  -5   7  133.87    5.10
  -2  -5  -7  123.36    7.47
   5   2  -7  129.18    5.32
  -5  -2  -7  125.59    5.77
   5  -2   7  122.85    4.17
  -2  -5  -7  116.31    5.23
   5  -2   7  121.47    5.82
   2   5  -5  408.95    6.10
   5  -2   5  384.72    5.89
  -2  -5  -5  417.20    8.75
   5   2  -5  438.79    7.09
  -5  -2  -5  399.39    7.17
   2  -5   5  406.50    5.58
   2  -5   5  338.63    5.28
  -5   2   5  335.63    9.08
  -2   5   5  423.79    6.57
   5   2  -5  313.45   10.65
  -2  -5  -5  410.58    6.42
   5   2  -3  119.96    4.32
   5  -2   3  122.53    5.21
  -2  -5  -3  110.35    4.76
   2   5  -3  113.93    3.34
   2  -5   3  122.07    4.27
  -5   2   3  117.79    6.17
  -5  -2  -3  120.57    4.68
  -2  -5  -3  111.13    4.00
  -5  -2  -1   51.27    3.15
  -2  -5  -1   50.80    3.03
  -2   5   1   49.87    4.09
  -5   2   1   54.13    4.63
   2   5  -1   55.44    3.01
   5  -2   1   58.78    4.88
   2  -5   1   56.64    3.76
  -2  -5  -1   55.90    4.66
   2   5  -1   45.31    3.92
   5   2  -1   54.45    2.99
  -2   4  10   90.09    6.28
   2  -4  10   91.15    7.74
   2  -4  10   82.40    7.44
   4  -2  10   75.19    5.33
   2  -4  10   90.92    6.40
  -4   2  10   74.13   11.10
   4  -2  10   75.59    6.21
  -4   2  10   75.20   12.28
   4  -2  10   89.48    7.21
   4  -2   8  351.61    7.62
   2  -4   8  363.63    7.05
  -4   2   8  354.85   13.02
   4  -2   8  353.27    7.15
   4   2  -8  375.16    7.90
   2   4  -8  408.94    7.67
  -4   2   8  324.08   10.44
   2  -4   8  368.75    9.27
   4  -2   8  337.85    8.28
   2  -4   8  336.24    7.64
  -2   4   8  315.45    5.81
   2  -4   6  239.80    6.02
   2   4  -6  273.86    5.66
  -4  -2  -6  254.79    6.55
  -4   2   6  250.87    9.07
   4   2  -6  277.78    6.09
   2  -4   6  263.83    4.90
   4  -2   6  285.27    6.15
  -2   4   6  263.99    5.89
  -2  -4  -6  250.31    5.74
  -2  -4  -6  256.75    7.41
   4  -2   6  249.37    6.22
  -2   4   4  540.55    7.25
   4   2  -4  581.77    7.99
   2   4  -4  538.08    6.99
   2  -4   4  555.93    7.29
  -2  -4  -4  531.17    9.28
   2  -4   4  436.84    6.03
  -4   2   4  498.86   11.05
  -2  -4  -4  548.40    7.59
   4  -2   4  436.99    6.48
   4   2  -4  436.54   13.92
  -4  -2  -4  545.75    8.30
  -2  -4  -2  395.13    7.40
  -4  -2  -2  379.33    6.34
   4   2  -2  378.52    6.07
   2   4  -2  400.43    5.84
  -4   2   2  352.77    8.38
   2  -4   2  401.63    6.51
   4  -2   2  437.23    7.76
  -2  -4  -2  370.64    6.40
  -2   4   0  634.08    9.18
  -4   2   0  767.11   11.13
  -2  -4   0  681.46    8.64
   4   2   0  774.32    9.65
  -2  -4   0  776.32   11.43
  -3   2  11  105.68   12.97
   2  -3  11  134.41    8.33
   3  -2  11  137.44    8.43
   2  -3  11  118.41    5.88
   3  -2  11  133.21    7.43
   2  -3  11  151.44    8.95
  -3   2  11  114.76   12.22
   3  -2  11  154.18    8.52
   3  -2   9  216.00    7.58
   3  -2   9  198.82    7.42
   2  -3   9  217.96    6.56
  -3   2   9  197.88   10.65
  -2   3   9  172.44   11.96
   3  -2   9  205.76    6.48
   2  -3   9  179.92    5.81
  -2   3   9  203.90    6.39
  -3   2   9  167.42    8.21
  -2   3   9  174.09   11.30
   2  -3   9  218.33    7.87
   2  -3   7  483.97    7.96
   2   3  -7  536.96    8.31
   3  -2   7  478.50    8.21
  -2   3   7  400.27   14.04
  -2   3   7  485.37   14.48
   3  -2   7  496.77    9.20
  -2   3   7  481.02    7.64
  -3   2   7  464.51   10.55
  -3   2   7  461.34   12.61
   3  -2   7  511.81    7.90
   3   2  -7  539.16    8.64
   2  -3   7  508.70    7.64
   2  -3   7  499.68    9.77
   3  -2   5  805.40    9.66
   2   3  -5  869.61    9.72
   2  -3   5  761.60    9.35
  -3  -2  -5  820.71   10.93
   3   2  -5  877.06   10.15
   3  -2   5  916.56    9.92
  -2   3   5  834.10    9.58
  -2  -3  -5  791.69    8.44
  -2  -3  -5  836.08   12.05
  -3   2   5  818.28   15.06
   2  -3   5  870.96    9.68
  -2  -3  -3 1192.37   12.05
  -3   2   3 1109.96   19.90
   3   2  -3 1125.06   11.66
   3  -2   3 1182.32   12.32
   2   3  -3 1195.59   11.97
  -3  -2  -3 1144.60   13.40
   2  -3   3  871.43    9.60
   2  -3   3 1251.92   12.48
  -2  -3  -3 1152.44   14.52
   2   3  -1 1597.15   20.18
   2  -3   1 2069.39   19.80
  -3  -2  -1 1948.05   19.37
  -2  -3  -1 2037.99   19.98
   3  -2   1 2126.54   20.26
   3   2  -1 1964.25   18.21
  -2  -3  -1 1736.66   17.87
   2   3  -1 2055.24   18.42
  -3   2   1 1745.71   21.61
  -2   2  10  233.89    8.84
   2  -2  10  276.74    8.79
   2  -2  10  261.94    7.82
  -2   2  10  229.66   10.19
  -2   2  10  252.31    7.27
   2  -2  10  250.63    8.46
   2  -2   8  275.45    7.52
  -2   2   8  231.65    5.25
  -2   2   8  220.45    8.02
  -2   2   8  254.74    9.35
   2  -2   8  268.49    6.46
   2  -2   8  259.15    7.12
  -2   2   6  381.32    6.82
   2   2  -6  437.97    7.45
   2  -2   6  426.27    7.09
  -2   2   6  399.76    9.89
  -2   2   6  368.39   10.61
   2  -2   6  381.38    7.29
   2  -2   6  391.12    7.94
   2  -2   4 2288.19   19.71
  -2   2   4 1998.82   28.19
  -2  -2  -4 2079.28   17.61
  -2  -2  -4 2158.89   22.04
   2   2  -4 2169.29   19.34
  -2   2   4 1689.49   28.64
  -2   2   4 1842.61   16.11
   2  -2   4 1950.93   17.48
  -2  -2  -2 1158.80   14.58
   2   2  -2 1324.36   14.06
  -2   2   2 1086.42   26.19
   2  -2   2 1501.23   15.74
   2  -2   2 1247.07   13.95
  -2  -2  -2 1316.01   14.51
  -2   2   0  991.54   14.39
  -2  -2   0 1193.67   17.40
  -2  -2   0 1109.84   13.13
  -1  17   2   19.75    6.09
  -1 -17  -2   14.71    6.37
  17  -1   2   31.94    6.35
 -17   1   2   14.47    4.72
  17   1  -2   20.97    5.89
  -1 -17  -2   29.90    6.39
 -17  -1  -2   17.15    6.14
   1  17  -2   18.32    4.18
   1 -17   2   13.11    4.38
   1 -17   2   15.36    5.98
  -1 -17   0   36.91    4.87
 -17   1   0   49.95    6.34
  -1 -17   0   39.52    6.11
  17   1   0   45.34    6.09
  -1  17   0   62.99    6.18
   1 -16   5   35.99    6.18
  -1  16   5   80.98    9.45
  16  -1   5   70.98    6.86
   1  16  -5   81.45    5.88
 -16  -1  -3   28.90    4.29
   1 -16   3   36.53    4.24
  16   1  -3   31.52    5.85
   1 -16   3   24.94    5.53
 -16   1   3   26.52    4.47
  16  -1   3   37.79    6.45
   1  16  -3   36.42    3.94
  -1  16   3   40.13    6.13
  -1 -16  -3   27.32    6.50
  -1 -16  -3   28.78    6.42
  -1 -16  -1   44.06    4.38
   1 -16   1   63.45    6.17
 -16   1   1   64.48    4.48
   1  16  -1   65.54    4.11
 -16  -1  -1   66.38    4.28
   1 -16   1   41.57    4.30
  16  -1   1   66.69    5.99
  -1  16   1   60.21    4.29
  16   1  -1   59.62    5.59
  -1 -16  -1   62.34    6.05
  -1 -15  -6   87.57    5.23
  15   1  -6  141.17    7.39
   1 -15   6   81.96    6.64
  -1 -15  -6  107.24   10.32
   1 -15   6  110.11    4.61
  15  -1   6  141.47    7.10
 -15  -1  -6  144.26    7.26
 -15   1   6   98.23    5.70
   1  15  -6  125.56    4.51
  15   1  -4  102.85    5.92
   1 -15   4   60.94    5.61
   1  15  -4   86.28    3.97
 -15   1   4   98.87    6.51
  -1 -15  -4   88.56    7.39
  -1  15   4   98.02    6.41
   1 -15   4   83.18    5.60
 -15  -1  -4  108.25    6.38
  -1 -15  -4   87.09    6.37
  15  -1   4   91.65    6.32
  -1 -15  -2   43.46    4.01
   1 -15   2   54.38    5.75
 -15   1   2   54.87    5.93
  15  -1   2   56.78    5.88
  -1  15   2   61.49    5.59
 -15  -1  -2   45.45    5.51
   1  15  -2   63.70    5.30
   1 -15   2   38.93    5.27
  15   1  -2   46.34    5.26
  -1 -15  -2   40.14    4.14
  -1 -15   0  119.18    4.79
  -1 -15   0   99.69    5.79
 -15   1   0  132.54    5.82
  -1  15   0  155.69    5.91
  15   1   0  140.04    5.65
   1 -14   7   54.06    7.52
 -14   1   7   75.21    7.19
  14  -1   7   89.85    6.73
   1 -14   7   77.06    6.29
  14   1  -7   79.36    7.42
  -1 -14  -7   65.81    6.90
  -1 -14  -7   41.02   10.09
   1  14  -7   71.58    4.23
 -14  -1  -7   84.03    6.96
  14   1  -7   33.78    7.23
  -1 -14  -5  151.28    6.51
  14   1  -5  176.53    6.63
  -1  14   5  177.27    7.84
   1 -14   5  111.50    6.13
  14  -1   5  154.25    5.06
   1 -14   5  129.12    4.27
  -1 -14  -5  163.02    8.16
 -14   1   5  180.79    7.01
 -14  -1  -5  175.65    6.77
   1  14  -5  173.45    5.38
  -1 -14  -3   84.81    5.97
  14  -1   3  110.64    4.39
   1 -14   3   82.68    5.34
   1 -14   3   98.97    5.40
 -14   1   3   84.21    4.38
   1  14  -3  116.38    5.09
  -1  14   3  101.67    5.70
  -1 -14  -3  100.97    6.27
  14   1  -3  117.85    5.52
 -14  -1  -3  109.90    5.45
  -1 -14  -1  119.22    4.48
  -1 -14  -1  104.74    5.52
 -14  -1  -1  129.29    5.49
   1 -14   1  108.20    5.58
 -14   1   1  102.06    4.32
  14  -1   1  121.59    5.77
   1 -14   1  118.87    4.33
  -1  14   1  145.27    5.67
  14   1  -1  125.88    5.18
   1  14  -1  137.08    5.29
  -1 -13  -6   53.89    5.78
  -1 -13  -6   72.87    8.46
  13  -1   6   81.39    6.14
   1 -13   6   56.68    3.77
  13   1  -6   66.96    5.97
 -13  -1  -6   69.59    4.54
   1 -13   6   54.56    5.48
 -13   1   6   71.06    6.51
   1  13  -6   62.58    3.73
   1  13  -4  125.16    4.74
  -1 -13  -4  103.08    4.46
   1 -13   4   83.91    5.24
  13  -1   4  144.66    5.93
   1 -13   4  123.52    5.22
  13   1  -4  129.30    5.52
  -1 -13  -4  126.31    6.60
  -1  13   4  131.55    6.30
 -13   1   4  132.74    6.13
 -13  -1  -4  125.22    5.72
   1 -13   2  161.49    5.52
  13  -1   2  156.95    5.59
 -13  -1  -2  133.33    4.09
   1  13  -2  183.18    5.22
  13   1  -2  135.34    4.08
  -1 -13  -2  125.30    4.25
 -13   1   2  130.59    4.39
  -1  13   2  174.22    5.78
   1 -13   2  136.40    5.37
  -1 -13  -2  135.67    4.58
 -13   1   0   93.47    4.16
  -1 -13   0   92.48    4.15
  13   1   0   93.78    3.83
  -1  13   0   97.12    3.88
  -1 -13   0   88.10    5.06
  12  -1   7   72.66    4.49
   1 -12   7   86.49    5.64
  -1 -12  -7   76.92   10.28
  12   1  -7   78.43    6.67
   1  12  -7   89.26    5.27
 -12   1   7   91.97    7.84
 -12  -1  -7   94.81    6.35
  12   1  -7   70.29    7.70
  -1 -12  -7   60.42    4.44
  12   1  -5   80.88    5.25
  -1 -12  -5   71.05    6.23
   1 -12   5   66.36    5.28
  12  -1   5   79.09    4.36
  -1  12   5   89.86    7.43
 -12  -1  -5   78.47    5.74
 -12   1   5   81.45    5.69
   1  12  -5   76.04    4.47
  -1 -12  -5   64.07    4.00
   1 -12   5   69.21    4.70
  -1 -12  -3  133.16    5.92
 -12  -1  -3  105.05    3.96
   1 -12   3  108.17    3.69
   1 -12   3  103.88    5.25
  -1 -12  -3  119.85    5.43
  12  -1   3  134.40    5.55
 -12   1   3  124.81    5.55
   1  12  -3  136.93    4.62
  -1  12   3  133.42    5.61
  12   1  -3  111.18    3.92
  -1 -12  -1  191.06    5.69
   1 -12   1  162.21    5.39
  -1 -12  -1  171.28    5.35
   1 -12   1  196.58    5.67
  12  -1   1  197.91    5.44
 -12   1   1  147.10    4.28
   1  12  -1  213.18    5.18
 -12  -1  -1  184.91    5.24
  12   1  -1  193.75    5.29
  -1  12   1  211.61    5.56
  11  -1   8   96.87    8.53
  11  -1   8   73.43    6.23
 -11  -1  -8   67.61    4.81
   1  11  -8   76.29    4.25
  11   1  -8   48.02    7.89
   1 -11   8   82.50    5.83
  11   1  -8   81.89    7.21
 -11   1   8   68.61    6.60
  -1 -11  -8   60.02    6.37
  11   1  -6   20.40    5.89
  11  -1   6   25.38    5.29
  11   1  -6   20.91    5.03
 -11  -1  -6   21.28    5.53
   1 -11   6   16.78    3.24
   1  11  -6   19.95    3.06
  -1 -11  -6   16.83    5.04
  -1 -11  -6   12.14    6.09
 -11   1   6   25.81    5.37
 -11  -1  -4  232.48    5.80
  11   1  -4  241.57    5.86
   1 -11   4  204.31    4.18
  11  -1   4  260.13    5.99
 -11   1   4  234.46    6.34
  -1 -11  -4  218.93    5.72
  -1 -11  -4  221.25    6.99
   1  11  -4  240.98    4.96
  -1  11   4  263.17    7.77
  -1 -11  -2  261.34    5.74
 -11   1   2  284.08    6.11
   1 -11   2  258.18    6.19
   1  11  -2  307.23    5.32
 -11  -1  -2  281.67    5.82
  11  -1   2  315.46    6.12
   1 -11   2  286.81    5.64
  11   1  -2  271.84    4.92
  -1  11   2  281.97    6.20
  -1 -11  -2  272.95    5.32
 -11   1   0   66.04    3.73
  -1 -11   0   99.33    4.73
  11   1   0   97.62    4.36
  -1  11   0   98.77    4.60
  -1 -11   0   86.41    4.50
  10  -1   9   78.38    5.08
 -10   1   9   81.89    8.22
   1  10  -9   75.56    4.75
   1 -10   9   91.99    6.33
 -10  -1  -9   71.68    5.15
  10   1  -9   84.02    7.69
   1 -10   9   65.64    6.54
   1 -10   9   62.82    9.44
  10  -1   9   83.07    6.54
  -1 -10  -9   72.43    6.31
  10  -1   9  106.10    8.23
  -1 -10  -7   68.59    5.47
  10  -1   7   65.71    4.16
  10   1  -7   89.23    6.24
  -1 -10  -7   78.83    9.85
 -10  -1  -7   78.02    5.71
  10   1  -7   67.55    7.07
   1 -10   7   83.53    5.27
   1  10  -7   90.69    5.05
 -10   1   7   75.37    6.02
  10  -1   5   69.38    5.19
   1  10  -5   61.27    2.97
  -1 -10  -5   65.76    6.55
   1 -10   5   64.70    4.30
  -1  10   5   69.36    6.60
 -10  -1  -5   66.67    5.35
  10   1  -5   65.44    4.79
 -10   1   5   63.55    5.24
  -1 -10  -5   60.17    4.91
  -1 -10  -3  454.85    7.88
 -10  -1  -3  428.01    6.57
   1 -10   3  406.56    6.02
  10  -1   3  427.36    5.89
  10   1  -3  446.59    6.92
   1  10  -3  395.34    4.92
  -1  10   3  474.23    8.70
 -10   1   3  419.51    7.17
  -1 -10  -3  346.22    5.26
  10   1  -1  221.28    5.24
   1 -10   1  207.46    5.52
  10  -1   1  185.51    4.41
   1 -10   1  232.06    5.40
  -1 -10  -1  234.20    5.55
   1  10  -1  203.53    4.06
 -10   1   1  181.30    4.43
  -1  10   1  192.97    4.39
 -10  -1  -1  218.83    5.16
  -1 -10  -1  199.99    5.20
   9  -1  10   36.61    7.35
   1  -9  10   37.02    6.63
   9  -1  10   40.79    6.55
   1  -9  10   24.62    7.16
  -9   1  10   33.13    9.57
   1  -9  10   17.66   10.70
   9  -1  10   32.45    5.20
  -1  -9  -8   73.58    5.40
   1  -9   8   66.10    4.20
   9   1  -8   74.26    7.61
  -9  -1  -8   68.52    4.40
  -9   1   8   61.23    6.21
   1   9  -8   71.24    5.55
   9  -1   8   77.51    5.16
   9  -1   8   72.82    5.86
   9   1  -8   56.25    7.35
  -1  -9  -6  233.95    5.66
   1   9  -6  248.31    5.41
  -9  -1  -6  261.66    6.27
   9   1  -6  277.79    6.96
   1  -9   6  253.35    5.49
  -1  -9  -6  262.95   10.14
   9   1  -6  231.83    7.84
  -9   1   6  236.60    6.62
   9  -1   6  239.37    4.92
  -9  -1  -4  159.92    5.11
   9   1  -4  145.01    3.97
   1  -9   4  138.82    3.53
   1   9  -4  131.69    3.35
  -1  -9  -4  171.90    6.47
  -1   9   4  159.93    5.94
   9  -1   4  166.55    4.33
  -9   1   4  163.97    5.48
  -1  -9  -4  138.84    3.99
  -1  -9  -2  409.12    5.66
   9  -1   2  527.35    7.28
   1  -9   2  504.54    6.64
  -9  -1  -2  491.32    6.86
   1   9  -2  522.67    6.45
  -1   9   2  420.03    6.64
  -9   1   2  486.14    7.45
   9   1  -2  488.90    7.07
  -1  -9  -2  523.71    7.74
   9   1   0  657.58    7.77
  -1  -9   0  688.64    8.08
  -1  -9   0  488.92    6.18
  -9   1   0  503.37    6.45
  -1   9   0  650.32    7.95
  -1   8   9   54.09    4.11
   1  -8   9   51.56    7.66
   1  -8   9   61.83    4.40
  -8   1   9   52.38    7.64
   1  -8   9   48.74    4.65
   8   1  -9   52.60    6.67
   8  -1   9   58.85    5.75
   1   8  -9   61.61    4.52
  -1  -8  -9   50.98    5.62
   8  -1   9   48.13    4.56
   8  -1   9   53.78    4.83
   8   1  -7  155.39    7.54
  -8   1   7  181.96    7.48
  -1  -8  -7  162.12    9.98
   8   1  -7  200.72    7.66
  -8  -1  -7  156.26    4.75
   1  -8   7  180.65    5.51
  -1   8   7  181.83    5.68
   1   8  -7  184.30    5.23
   8  -1   7  179.99    5.89
   8  -1   7  184.82    7.14
  -1  -8  -7  149.55    5.46
  -1   8   5  210.31    5.38
   8   1  -5  177.76    4.61
  -1  -8  -5  178.14    6.72
   8   1  -5  184.56    6.80
   1   8  -5  184.38    4.51
  -8  -1  -5  188.61    5.70
  -1   8   5  184.01    9.16
  -8   1   5  173.72    5.84
   8  -1   5  191.03    5.48
   1  -8   5  183.55    4.79
  -1  -8  -5  172.24    5.10
  -1  -8  -3  201.48    5.16
   1  -8   3  217.26    4.71
  -8  -1  -3  217.09    5.35
   8  -1   3  216.32    4.68
  -1   8   3  217.35    6.11
   8   1  -3  218.98    5.14
   1   8  -3  198.42    3.77
  -1  -8  -3  216.14    5.90
  -8   1   3  199.25    5.44
  -1  -8  -1  701.78    8.06
  -1   8   1  839.19    9.95
  -8  -1  -1  784.62    8.55
  -1  -8  -1  856.43    9.66
   8  -1   1  837.81    9.39
   1  -8   1  833.22    9.19
   1   8  -1  830.45    8.55
   8   1  -1  684.57    7.69
  -8   1   1  678.87    8.01
   7  -1  10   73.69    7.12
   7  -1  10   81.54    6.92
   1  -7  10   73.11    8.69
  -1   7  10   85.79    6.34
  -7   1  10   75.76    9.33
  -7   1  10   79.25   13.18
   1  -7  10   61.41    5.24
   7  -1  10   76.40    6.38
   7   1 -10   77.31    9.68
  -1  -7 -10   63.73    6.05
   1  -7  10   78.19    6.53
  -1  -7  -8  170.31    5.76
  -7   1   8  186.11    7.78
   1  -7   8  192.35    6.06
  -7  -1  -8  184.29    6.38
  -1   7   8  193.36    4.69
   1   7  -8  195.77    6.14
   7   1  -8  194.57    6.89
   7  -1   8  179.25    5.10
   7  -1   8  192.38    6.17
   1  -7   8  169.79    8.14
   7  -1   8  197.09    6.90
   7   1  -8  151.05    7.83
   1  -7   8  158.40    6.33
  -1   7   6  197.90    5.51
   7   1  -6  177.49    7.23
  -7  -1  -6  186.12    4.74
   1  -7   6  202.74    5.11
  -7   1   6  198.59    7.01
   7   1  -6  214.29    6.12
   1   7  -6  200.00    4.90
   7  -1   6  174.20    4.61
  -1  -7  -6  169.97    4.09
  -1  -7  -6  205.02    8.98
   7   1  -4  428.33    6.42
   1   7  -4  424.67    5.22
  -1  -7  -4  449.07    9.20
  -7   1   4  441.84    7.75
   1  -7   4  424.07    5.33
  -1   7   4  425.42   10.23
   7  -1   4  474.22    7.07
  -7  -1  -4  461.36    6.99
  -1   7   4  471.35    5.99
  -1  -7  -4  440.89    6.50
   1   7  -2  361.32    5.05
   1  -7   2  421.23    6.12
  -1  -7  -2  397.01    6.30
  -1   7   2  421.54    7.59
  -7  -1  -2  388.69    5.68
   7   1  -2  417.80    6.52
  -1  -7  -2  423.77    7.31
  -7   1   2  401.31    7.03
   7  -1   2  380.31    5.90
  -1  -7   0   95.00    4.11
  -1  -7   0  117.56    4.19
  -1   7   0   95.90    3.24
   7   1   0  101.14    3.61
  -7   1   0  107.71    4.62
   1  -6   9  170.84    5.09
  -6   1   9  184.84   10.80
  -6   1   9  151.34    8.05
  -1  -6  -9  161.04    5.89
  -1   6   9  183.26    6.20
   6  -1   9  174.60    6.89
   6  -1   9  169.29    5.08
   6   1  -9  183.67    7.64
   6  -1   9  173.94    7.14
   1  -6   9  197.04    9.99
   1  -6   9  144.74    5.28
   6  -1   7  488.06    7.10
  -6  -1  -7  442.45    7.87
  -6   1   7  477.87    9.64
   6   1  -7  509.28    8.90
   6  -1   7  426.16    6.63
   1  -6   7  506.54    7.45
  -1   6   7  475.28    7.32
   6  -1   7  466.71    9.29
  -1  -6  -7  433.98    6.65
   6   1  -7  394.99    9.34
   1   6  -7  492.47    6.44
   6   1  -5  162.83    6.55
   1  -6   5  183.13    4.63
   6   1  -5  212.81    5.74
  -6   1   5  177.05    5.89
  -1  -6  -5  192.70    7.82
  -6  -1  -5  180.36    5.71
   6  -1   5  187.57    5.45
  -1  -6  -5  175.81    5.15
   1   6  -5  181.76    4.49
  -1   6   5  185.36    4.13
  -1  -6  -3  641.13    7.78
  -6   1   3  608.93    9.22
  -1   6   3  683.37    7.87
  -6  -1  -3  678.56    8.46
   1  -6   3  642.40    7.37
  -1   6   3  662.36   11.65
  -1  -6  -3  664.29   10.49
   1   6  -3  578.17    6.44
   6  -1   3  694.30    8.73
   6   1  -3  675.61    8.83
  -6  -1  -1  333.00    5.51
  -1  -6  -1  333.22    5.79
   1  -6   1  343.50    5.41
   1   6  -1  399.12    6.15
  -1   6   1  363.19    6.78
  -1  -6  -1  349.65    6.19
   6   1  -1  342.48    5.53
  -6   1   1  368.48    6.74
   6  -1   1  365.78    6.01
   1  -5  10  138.25    8.68
   1  -5  10  104.75    5.63
  -1   5  10  142.62    6.48
  -5   1  10  135.78   11.27
  -5   1  10  114.95    8.13
   5  -1  10  124.24    6.63
   5  -1  10  124.39    5.73
   5  -1  10  132.38    7.41
   1  -5  10  135.97    6.76
  -1   5   8  476.26    7.71
   1  -5   8  536.63    8.26
   5  -1   8  496.82    8.52
   5  -1   8  458.74    8.44
  -5   1   8  427.23    8.83
   5   1  -8  544.68   10.01
   5  -1   8  519.35    8.59
   1  -5   8  478.50    8.34
   1   5  -8  578.95    8.76
  -1  -5  -8  453.87    7.16
   1  -5   8  540.03   12.63
  -1   5   6  305.20    5.24
   1  -5   6  316.74    5.96
  -5  -1  -6  302.61    5.65
   5  -1   6  308.77    6.43
   5   1  -6  335.73    6.92
  -5   1   6  284.68    7.13
   1   5  -6  331.85    5.99
   5  -1   6  254.18    5.68
  -1  -5  -6  290.25    5.88
   5   1  -6  236.22    7.01
  -1  -5  -6  313.04    9.47
   5   1  -4  702.22    9.32
   5  -1   4  673.91    8.56
  -5   1   4  615.61    9.69
   1  -5   4  609.80    6.92
  -1   5   4  597.64   18.47
   1   5  -4  617.32    6.86
  -1   5   4  682.70    7.92
   5   1  -4  575.50   10.16
  -5  -1  -4  668.39    8.73
  -1  -5  -4  619.02   10.89
  -1  -5  -4  648.56    7.85
  -1  -5  -2  449.69    7.07
   1   5  -2  483.38    6.70
   5   1  -2  469.71    7.27
  -1   5   2  484.30    9.56
   1  -5   2  443.66    6.50
  -5  -1  -2  466.21    7.24
  -1  -5  -2  454.94    8.13
   5  -1   2  506.46    7.77
  -5   1   2  441.61    8.04
  -1  -5   0  207.91    5.31
  -1  -5   0  146.45    4.34
   5   1   0  203.64    5.45
  -5   1   0  198.81    5.73
  -1   5   0  187.51    5.07
   4  -1  11   58.92    7.82
  -1   4  11   57.81    4.91
  -4   1  11   52.80    9.31
   1  -4  11   78.30    7.25
  -4   1  11   58.22   11.94
   1  -4  11   61.00    8.29
   1  -4  11   63.09    5.98
   4  -1  11   60.04    6.94
   4  -1  11   79.08    7.85
   1  -4   9  287.89    9.14
  -4   1   9  297.60   11.47
   4  -1   9  289.40    7.82
   1  -4   9  288.68    6.03
   4  -1   9  289.17    7.18
  -4   1   9  273.45    8.56
   4  -1   9  294.06    8.11
  -1   4   9  276.82    6.75
   1  -4   9  278.76    7.93
   4  -1   7  212.76    6.32
   1  -4   7  231.98    5.67
   4  -1   7  214.48    6.45
   1  -4   7  184.31    4.93
   1  -4   7  223.17    7.19
   4   1  -7  233.83    6.47
  -1   4   7  193.86   13.46
   4  -1   7  235.47    6.00
   1   4  -7  247.24    6.19
  -1   4   7  203.79   13.61
  -1  -4  -7  197.44    5.56
  -4   1   7  228.27    7.62
  -1   4   7  207.75    4.62
  -1   4   5  237.14    4.78
  -1  -4  -5  237.01    5.47
  -1  -4  -5  241.07    7.67
   4  -1   5  209.01    4.79
  -4   1   5  251.18    7.57
   4   1  -5  269.64    6.05
   1   4  -5  250.52    5.24
   1  -4   5  233.90    4.43
  -4  -1  -5  243.05    6.13
   4   1  -5  223.96    7.71
  -1   4   3  585.84    7.64
  -1  -4  -3  543.34    9.87
   4   1  -3  618.50    8.94
  -1   4   3  554.22   15.68
   1   4  -3  591.79    7.50
   1  -4   3  530.53    6.69
  -1  -4  -3  529.80    7.07
  -4   1   3  513.21    9.35
   4  -1   3  614.93    8.74
  -4  -1  -3  596.59    8.51
  -1  -4  -1  324.58    6.30
   1   4  -1  354.08    6.01
   1  -4   1  357.98    6.55
  -1   4   1  344.85    7.52
   4  -1   1  407.94    7.85
   4   1  -1  371.25    7.02
  -4   1   1  373.97    7.79
  -1  -4  -1  373.81    7.29
  -4  -1  -1  339.87    6.23
   1  -3  10  151.15    8.06
  -3   1  10  156.99   10.09
   3  -1  10  153.07    5.97
  -1   3  10  138.58   10.03
   1  -3  10  153.24    5.52
   3  -1  10  149.46    7.63
  -1   3  10  138.56    9.38
   3  -1  10  152.26    6.88
   1  -3  10  147.35    6.22
  -1   3  10  156.45    6.50
  -3   1  10  145.08    7.66
  -3   1   8  109.92    7.13
  -1   3   8   98.77    8.44
   1  -3   8  110.50    6.50
  -1   3   8  108.18    7.91
  -3   1   8   96.29    5.52
  -1   3   8   97.56    5.10
   1  -3   8  107.15    5.29
   1  -3   8   97.11    4.74
   3  -1   8  107.22    5.31
   3  -1   8  104.25    5.99
   3  -1   8  107.61    6.01
  -1  -3  -6  451.35    7.06
  -3   1   6  535.38    9.96
   1  -3   6  446.06    7.50
   3  -1   6  464.93    7.86
  -1   3   6  394.24   11.17
  -1   3   6  530.99   12.53
   1  -3   6  492.28    7.34
   3   1  -6  503.28    8.36
   3  -1   6  528.65    8.06
   1   3  -6  527.03    7.80
   1  -3   6  486.30    9.38
  -1   3   6  444.24    6.48
   3  -1   6  470.36    8.44
   1  -3   4  150.15    3.74
  -3  -1  -4  176.62    5.76
  -1   3   4  183.11   12.51
   3  -1   4  170.77    5.48
   3   1  -4  182.14    5.40
  -1   3   4  175.25    5.06
   1   3  -4  166.18    4.60
  -1  -3  -4  173.86    6.63
  -1   3   4  142.99   11.50
  -3   1   4  181.90    6.89
  -1  -3  -4  157.39    4.26
   3   1  -4  156.47    7.13
  -1   3   2  269.89    6.09
  -1  -3  -2  273.24    5.98
  -3   1   2  254.87    7.49
  -1  -3  -2  265.31    7.21
   1   3  -2  283.92    5.99
  -3  -1  -2  263.35    6.01
  -1   3   2  237.63   10.25
   1  -3   2  236.75    4.92
   3   1  -2  287.42    6.43
   3  -1   2  306.21    7.31
  -1  -3   0  283.73    6.76
  -1  -3   0  214.74    6.28
  -3   1   0  277.66    7.61
   3   1   0  237.83    5.82
  -1   3   0  257.17    6.51
  -2   1  11   69.55    7.95
   2  -1  11   89.22    7.78
   1  -2  11   85.34    8.31
  -1   2  11   85.81    6.87
  -2   1  11   79.75    7.12
  -1   2  11   61.25    7.79
  -1   2  11   65.58    8.81
   1  -2  11   82.13    7.26
   2  -1  11   78.24    7.24
   2  -1  11   64.99    5.99
  -2   1  11   80.34    9.83
   1  -2  11   90.75    7.90
   1  -2   9   94.71    6.73
   2  -1   9   94.84    6.74
  -2   1   9   93.94    6.75
  -1   2   9  102.17    7.07
   1  -2   9  102.45    5.98
   2  -1   9  109.45    5.83
  -1   2   9   91.18    5.52
   1  -2   9   95.98    5.14
  -2   1   9   93.35    5.69
  -1   2   9   85.92    6.60
   2  -1   9   98.22    6.66
  -2   1   9   98.03    8.58
  -2   1   7  145.19    7.13
  -2   1   7  134.41    5.38
  -2   1   7  152.86    6.79
  -1   2   7  153.95    7.07
  -1   2   7  138.95    7.35
   1  -2   7  150.38    5.15
   1  -2   7  144.78    6.23
   2  -1   7  151.47    5.29
   2  -1   7  146.66    5.85
  -1   2   7  133.69    5.15
   2  -1   7  143.22    5.96
   1  -2   7  151.31    5.90
   1  -2   5  469.55    9.02
   2   1  -5  521.67    8.32
  -2   1   5  462.36    7.64
  -2   1   5  523.99   10.09
  -1   2   5  519.50   10.96
   2  -1   5  475.74    7.97
   1  -2   5  452.16    7.52
  -1   2   5  466.47    7.38
   1   2  -5  508.06    7.26
   1  -2   5  488.83    7.37
   2  -1   5  513.93    7.89
  -1  -2  -5  466.69    7.31
   2  -1   5  466.39    8.44
  -1   2   5  447.19   10.88
  -2   1   3  505.21   11.60
  -1   2   3  485.01    7.95
  -2   1   3  469.41    8.05
   2  -1   3  490.69    8.52
  -1   2   3  525.55   17.43
   2   1  -3  514.66    8.39
   1   2  -3  466.14    7.07
  -2  -1  -3  512.80    9.30
   2   1  -3  460.41   11.91
   1  -2   3  436.53    6.82
  -1  -2  -3  496.35   10.21
  -1   2   3  437.87   17.18
  -1  -2  -3  495.28    8.22
  -2  -1  -1 1164.64   15.59
  -1  -2  -1 1228.45   15.76
   1   2  -1 1149.82   13.76
   2  -1   1 1271.38   16.43
   2   1  -1 1160.05   14.68
   1  -2   1 1046.97   13.42
  -1  -2  -1 1105.79   16.07
  -1   2   1  921.38   19.57
  -2   1   1 1089.90   18.58
   1  -1  10  206.91    7.73
  -1   1  10  198.58    8.53
   1  -1  10  200.15    7.57
  -1   1  10  182.93    8.45
  -1   1  10  190.10    6.81
   1  -1  10  156.25    6.31
  -1   1   8  172.25    5.79
  -1   1   8  206.27    7.46
   1  -1   8  185.96    6.64
   1  -1   8  201.93    6.06
   1  -1   8  185.80    6.91
  -1   1   8  189.52    7.36
   1  -1   6  293.72    6.96
   1  -1   6  290.87    6.78
  -1   1   6  269.75    6.27
  -1   1   6  301.55    9.01
   1  -1   6  311.94    6.34
  -1   1   6  326.34    7.54
   1   1  -4 1322.11   15.05
  -1   1   4 1148.59   16.68
   1  -1   4 1186.64   13.46
   1  -1   4 1278.03   16.77
  -1  -1  -4 1188.13   12.60
  -1   1   4 1288.45   14.09
   1  -1   4 1326.09   14.35
  -1   1   4 1366.33   17.85
   1  -1   2 1589.54   18.04
  -1   1   2 1635.47   18.03
  -1  -1  -2 1797.43   22.47
  -1   1   2 1864.20   30.83
   1  -1   2 1966.01   20.98
   1   1  -2 1718.97   19.25
  -1  -1  -2 1744.82   19.11
  -1   1   0 3100.27   37.70
  -1  -1   0 2797.04   30.56
  -1  -1   0 3041.48   39.27
   0 -17  -3    6.49    6.68
 -17   0   3   -0.01    4.53
  17   0   3    2.14    6.54
   0 -17  -3    1.39    6.59
   0  17  -3    2.49    4.16
   0 -17  -1   28.28    4.78
   0 -17  -1   20.68    4.75
 -17   0   1   40.41    4.67
   0  17  -1   41.41    6.19
  17   0   1   39.16    5.90
   0 -16  -4   26.97    4.78
 -16   0   4   54.61    6.26
  16   0   4   51.41    6.34
   0 -16  -4   49.32    7.58
   0  16  -4   60.66    5.64
   0  16  -2   10.99    3.89
 -16   0   2    9.41    5.85
  16   0   2    3.14    5.81
   0 -16  -2   14.36    6.10
   0 -16  -2    9.88    5.95
   0 -16   0   86.83    4.75
 -16   0   0   92.04    6.07
   0 -16   0   57.32    4.42
   0 -15  -5  115.46    5.20
  15   0   5  188.35    5.31
   0 -15  -5  172.22    9.22
 -15   0   5  197.68    7.23
   0  15  -5  192.19    6.19
   0 -15  -3   36.27    4.37
  15   0   3   53.00    5.73
 -15   0   3   48.18    5.76
   0  15  -3   50.37    5.24
   0 -15  -3   38.62    5.99
   0 -15  -1  174.52    6.59
 -15   0   1  186.41    6.14
  15   0   1  179.40    6.11
   0 -15  -1  152.19    6.20
   0  15  -1  176.24    4.56
  14   0   6  145.70    5.28
 -14   0   6  130.61    6.94
   0  14  -6  134.52    4.32
   0 -14  -6  124.60    9.85
   0 -14  -6  124.79    6.70
   0  14  -4  156.66    5.42
  14   0   4  161.25    6.30
   0 -14  -4  133.08    4.93
   0 -14  -4  154.44    7.56
 -14   0   4  157.02    6.32
   0 -14  -2  148.52    6.28
  14   0   2  157.44    5.88
 -14   0   2  148.36    5.71
   0  14  -2  165.99    5.48
   0 -14  -2  117.38    4.66
   0 -14   0  173.28    6.12
 -14   0   0  154.97    5.75
   0 -14   0  132.25    5.62
   0 -13  -7   35.09   14.54
  13   0   7   59.06    6.34
   0 -13  -7   43.03    6.46
   0  13  -7   52.11    5.49
  13   0   7   70.64    8.76
 -13   0   7   49.29    6.66
  13   0   5   96.54    5.70
   0 -13  -5   63.38    5.85
   0 -13  -5   71.61    8.02
 -13   0   5   73.46    5.90
   0  13  -5   63.41    3.49
   0  13  -3  180.63    4.06
   0 -13  -3  166.82    4.67
  13   0   3  187.07    4.73
 -13   0   3  155.16    4.53
   0 -13  -3  201.59    6.75
   0 -13  -1   79.87    5.00
   0  13  -1   73.65    3.52
  13   0   1   77.69    3.80
 -13   0   1   65.99    3.72
   0 -13  -1   87.59    5.34
  12   0   8   58.52    8.33
  12   0   8   51.62    6.23
 -12   0   8   35.61    6.51
   0 -12  -8   46.44    6.55
   0  12  -8   43.76    5.84
 -12   0   6   17.39    5.73
   0 -12  -6   18.97    3.95
   0 -12  -6   25.02    7.77
  12   0   6   30.87    5.46
   0  12  -6   26.56    3.34
   0 -12  -4  101.64    5.52
   0 -12  -4  116.70    7.42
  12   0   4   97.85    4.24
   0  12  -4  106.74    4.55
 -12   0   4  113.02    5.50
   0 -12  -2   56.12    4.91
   0 -12  -2   41.24    4.96
  12   0   2   43.58    3.61
   0  12  -2   56.42    4.35
 -12   0   2   42.82    3.41
   0 -12   0  146.56    4.39
   0 -12   0  127.17    4.00
 -12   0   0  161.03    5.28
 -11   0   9   58.13    6.93
  11   0   9   71.58    8.31
   0 -11  -9   48.00    6.61
  11   0   9   63.22    6.79
  11   0   7   59.63    4.37
 -11   0   7   60.56    6.01
   0  11  -7   60.18    3.85
  11   0   7   75.13    7.56
   0 -11  -7   44.16    4.32
 -11   0   5   17.36    5.02
   0  11  -5   12.79    4.09
   0 -11  -5   13.72    3.45
   0 -11  -5   12.67    5.22
  11   0   5   14.85    3.66
   0 -11  -3  359.04    6.45
 -11   0   3  272.75    5.19
  11   0   3  349.83    5.49
   0  11  -3  365.49    4.88
   0 -11  -3  359.64    7.72
   0  11  -1  116.01    3.46
   0 -11  -1  137.15    5.16
  11   0   1  129.94    4.92
 -11   0   1   99.58    3.72
   0 -11  -1  104.60    3.78
   0 -10  -8  116.30    6.09
  10   0   8  113.04    4.78
 -10   0   8  151.18    7.90
   0  10  -8  136.99    6.03
  10   0   8  154.68    7.91
 -10   0   6  142.48    6.00
   0 -10  -6  151.91   10.60
  10   0   6  133.50    4.36
   0  10  -6  149.63    4.84
   0 -10  -6  140.19    5.51
 -10   0   4   54.81    4.68
   0  10  -4   52.29    2.91
   0 -10  -4   44.07    3.51
   0 -10  -4   52.77    5.08
  10   0   4   64.71    4.80
   0 -10  -2  683.96    9.34
  10   0   2  709.46    8.15
   0 -10  -2  543.05    6.55
   0  10  -2  687.70    7.43
 -10   0   2  642.61    8.11
   0 -10   0  606.17    7.90
   0 -10   0  488.60    7.01
 -10   0   0  540.02    7.10
  -9   0   9   60.58    7.82
   9   0   9   57.24    4.63
   0  -9  -9   51.24    5.92
   9   0   9   58.31    6.89
   9   0   9   52.00    6.36
   0  -9  -7   27.42    3.77
   9   0   7   33.78    3.73
   0   9  -7   34.53    4.72
  -9   0   7   38.05    6.51
   9   0   7   37.34    4.32
   9   0   5  243.38    4.88
  -9   0   5  253.54    6.17
   0   9  -5  237.91    4.11
   0  -9  -5  242.64    8.83
   0  -9  -5  236.14    5.59
   9   0   3  456.28    6.04
   0   9  -3  456.96    6.01
   0  -9  -3  334.34    5.19
  -9   0   3  438.85    7.02
   0  -9  -3  476.96    8.38
   0  -9  -1  300.69    6.03
   9   0   1  302.76    5.78
   0  -9  -1  255.66    5.34
   0   9  -1  300.18    5.37
  -9   0   1  239.06    4.57
  -8   0  10   37.20    7.97
   8   0  10   31.19    7.10
   8   0  10   39.20    6.58
   0  -8 -10   30.27    6.10
   8   0  10   48.51    7.09
   0   8  -8  295.75    6.60
  -8   0   8  242.94    7.00
   8   0   8  271.72    7.83
   0  -8  -8  228.02    6.25
   8   0   8  235.31    5.53
  -8   0   6    2.41    5.63
   8   0   6   -3.00    5.03
   0  -8  -6    3.64    8.15
   8   0   6    1.12    4.74
   0   8  -6    1.97    2.82
   0  -8  -6   -2.03    4.38
   8   0   4  167.71    4.31
   0  -8  -4  160.80    5.07
  -8   0   4  170.22    5.28
   0  -8  -4  165.17    6.76
   0   8  -4  173.67    4.43
   8   0   2 1046.76    9.75
   0  -8  -2 1173.91   12.80
   0  -8  -2  930.86    8.73
  -8   0   2 1107.06   11.46
   0   8  -2 1177.63   10.38
   0  -8   0   63.84    3.99
   0  -8   0   62.88    3.21
  -8   0   0   62.42    4.21
  -7   0   9   56.97    5.92
   7   0   9   76.44    5.85
   0  -7  -9   53.40    5.48
   7   0   9   60.32    6.13
   7   0   9   65.19    6.02
   7   0   7  442.53    7.59
   0  -7  -7  412.54    6.61
   7   0   7  468.90    9.08
  -7   0   7  437.22    8.00
   0   7  -7  505.63    7.29
  -7   0   5   25.12    4.35
   0  -7  -5   25.85    6.19
   0   7  -5   30.31    3.77
   7   0   5   28.35    4.51
   0  -7  -5   24.32    3.05
   0  -7  -3  141.68    3.81
  -7   0   3  126.70    3.88
   0   7  -3  133.84    3.45
   0  -7  -3  157.89    5.59
   7   0   3  174.76    5.25
   0  -7  -1  282.36    4.89
   0   7  -1  322.53    5.00
   0  -7  -1  372.62    6.62
   7   0   1  351.01    6.43
  -7   0   1  338.00    6.03
   6   0  10  111.06    7.15
  -6   0  10   89.23    6.61
   6   0  10  105.15    6.56
  -6   0  10  103.44    9.33
   0  -6 -10  110.06    6.05
   6   0  10  105.53    5.49
  -6   0   8  318.81    7.48
   6   0   8  318.11    7.22
   6   0   8  346.17    7.40
   0  -6  -8  295.70    6.26
   6   0   8  324.94    7.69
  -6   0   6  296.16    6.65
   0   6  -6  321.21    5.77
   6   0   6  284.86    6.22
   6   0   6  288.37    6.84
   0  -6  -6  278.19    5.76
   0  -6  -4 1114.71   10.15
   0  -6  -4 1102.17   16.94
  -6   0   4 1145.77   12.62
   0   6  -4 1149.71   10.29
   6   0   4 1177.67   11.66
   0  -6  -2  196.08    5.77
  -6   0   2  186.55    5.12
   0   6  -2  192.50    4.67
   6   0   2  187.75    4.53
   0  -6  -2  162.06    4.12
  -6   0   0  483.06    7.25
   0  -6   0  516.19    7.46
   0  -6   0  439.36    6.92
   5   0  11   51.12    7.67
  -5   0  11   47.14   11.71
   5   0  11   51.97    6.92
  -5   0  11   43.28    7.89
   5   0  11   46.40    7.76
   5   0   9  350.43    8.27
   5   0   9  327.98    7.96
  -5   0   9  320.14   11.04
   5   0   9  327.08    7.71
  -5   0   9  325.36    8.51
   0  -5  -9  302.28    6.52
   5   0   7  754.14   10.53
   5   0   7  778.66   10.11
   0   5  -7  885.50   10.11
  -5   0   7  793.53   10.43
   0  -5  -7  711.67    8.21
   5   0   5  274.58    6.09
   0   5  -5  282.02    5.31
  -5   0   5  282.33    6.53
   5   0   5  268.21    6.28
   0  -5  -5  273.05   10.59
   0  -5  -5  255.10    5.49
   0  -5  -3 1263.69   11.48
   0  -5  -3 1134.05   16.03
  -5   0   3 1239.41   13.83
   0   5  -3 1286.74   11.74
   5   0   3 1390.87   13.50
   5   0   1  177.81    4.62
   0  -5  -1  158.77    4.55
   0  -5  -1  169.50    4.95
  -5   0   1  184.64    5.35
   0   5  -1  187.67    4.86
  -4   0  10  169.07   10.78
   4   0  10  172.03    5.96
   4   0  10  163.60    6.85
   4   0  10  161.84    7.52
  -4   0  10  149.93    6.62
   4   0   8  411.88    8.04
   4   0   8  434.49    8.07
   0  -4  -8  355.34    5.64
   4   0   8  413.74    8.32
  -4   0   8  409.28    7.97
   4   0   6  312.45    6.59
   0  -4  -6  297.33    5.95
   0   4  -6  355.52    6.45
   4   0   6  301.19    5.83
  -4   0   6  357.90    8.01
   4   0   4  443.33    7.30
   0   4  -4  403.50    5.66
  -4   0   4  455.46    8.02
   0  -4  -4  407.21   11.41
   0  -4  -4  426.83    6.69
   0  -4  -2  881.89    9.96
  -4   0   2  909.34   11.74
   0   4  -2  933.67   10.23
   4   0   2 1017.79   11.83
   0  -4  -2  939.06   14.06
   0  -4   0  275.11    6.50
  -4   0   0  263.96    6.56
   0  -4   0  216.27    5.42
  -3   0  11   39.03    7.60
  -3   0  11   33.87   10.64
   3   0  11   45.35    7.52
   3   0  11   39.65    7.15
   3   0  11   41.33    7.66
  -3   0   9  142.04    7.98
   3   0   9  169.60    6.99
   3   0   9  151.96    6.78
  -3   0   9  148.44    6.17
   3   0   9  152.53    5.04
   3   0   7   35.55    5.13
   3   0   7   38.27    4.65
  -3   0   7   33.24    4.58
   3   0   7   35.40    3.65
   0  -3  -7   27.43    3.16
   0  -3  -5  383.04    5.90
  -3   0   5  454.77    8.22
   3   0   5  407.33    7.37
   0   3  -5  448.04    7.04
   3   0   5  419.02    7.62
   0  -3  -3  309.43   10.16
   3   0   3  337.90    7.14
   0   3  -3  306.50    5.30
   0  -3  -3  304.63    5.78
  -3   0   3  331.23    7.35
   0  -3  -1   93.63    5.15
  -3   0   1   96.58    5.19
   0   3  -1   82.73    3.65
   0  -3  -1   79.81    3.81
   3   0   1   99.03    5.38
   2   0  10  128.98    5.64
  -2   0  10  134.06    6.68
  -2   0  10  131.60    6.88
   2   0  10  139.41    6.92
   2   0  10  131.54    7.49
  -2   0  10  137.20    8.70
  -2   0   8   20.21    4.83
   2   0   8   20.18    5.40
   2   0   8   15.33    4.87
  -2   0   8   19.40    7.27
   2   0   8   19.80    5.54
  -2   0   8   16.38    4.68
   2   0   6  149.99    5.65
  -2   0   6  168.62    5.81
  -2   0   6  149.56    5.53
   2   0   6  162.03    5.29
   0  -2  -6  132.31    4.11
   2   0   6  151.47    4.56
   2   0   4  160.72    5.44
   2   0   4  144.30    4.68
  -2   0   4  176.73    5.86
  -2   0   4  150.08    5.58
   0   2  -4  159.40    4.96
   0  -2  -4  154.68    5.28
   0  -2  -2  370.33    7.27
  -2   0   2  401.06    8.99
   2   0   2  418.35    9.02
   0   2  -2  341.95    6.45
   0  -2  -2  367.16   12.02
  -2   0   0   37.74    5.03
   0  -2   0   39.01    4.70
   0  -2   0   36.77    4.73
   1   0  11  285.26    9.10
  -1   0  11  273.67   10.53
   1   0  11  305.83    9.94
   1   0  11  273.90   11.39
  -1   0  11  275.78    8.56
  -1   0  11  269.73    8.93
   1   0   9   51.22    5.85
  -1   0   9   46.40    5.48
  -1   0   9   48.77    5.50
   1   0   9   54.29    5.63
   1   0   9   51.55    7.36
  -1   0   9   48.03    6.80
   1   0   7   67.22    5.21
  -1   0   7   53.41    4.86
  -1   0   7   63.16    4.94
   1   0   7   63.16    4.77
  -1   0   7   61.30    5.80
   1   0   7   63.08    5.54
  -1   0   5  803.86   10.95
  -1   0   5  856.08   11.51
   1   0   5  806.42   11.10
   1   0   5  849.53   11.07
   0  -1  -5  767.76    9.76
   1   0   5  814.58   11.05
  -1   0   3  892.74   13.25
   1   0   3  887.72   12.50
  -1   0   3  886.51   13.22
   1   0   3  874.68   12.37
   0  -1  -3  868.13   11.67
   0   1  -3  888.16   11.73
   1   0   1 1962.24   26.05
   0  -1  -1 1882.47   23.50
  -1   0   1 1924.58   27.39
   0   1  -1 1688.87   21.58
   0  -1  -1 1762.32   35.11
   0   0  -2   52.36    5.48
   0   0   2   50.32    4.56
   0   0   2   53.64    5.56
   0   0   4  262.85    7.06
   0   0   4  266.30    6.45
   0   0   4  272.78    7.03
   0   0   6 2820.45   27.23
   0   0   6 3041.95   29.51
   0   0   6 2753.32   26.86
   0   0   8   40.24    5.89
   0   0   8   40.66    4.99
   0   0   8   32.43    5.09
   0   0  10  173.47    6.96
   0   0  10  179.60    8.38
   0   0  10  184.15    7.63
   0   1   1 1941.71   24.22
   1   0  -1 1719.43   28.38
   1   0  -1 1823.06   26.52
   0   1   1 1762.22   34.87
   0  -1   1 1706.95   21.64
  -1   0  -1 1943.42   25.61
   0   1   3  926.77   12.21
   0  -1   3  831.61   11.22
   0   1   3  889.75   15.25
   1   0  -3  874.66   13.17
   0   1   3  935.11   14.79
   0  -1   3  839.01   13.56
   1   0  -3  835.36   12.81
   0   1   5  808.22   10.43
   0  -1   5  810.74   10.49
   0  -1   5  752.27   10.51
   0   1   5  785.29   11.64
   0   1   5  797.18   12.18
   1   0  -5  732.56   10.32
   0  -1   5  764.42   11.46
   0  -1   7   60.39    5.12
   0   1   7   59.00    5.41
   0   1   7   64.43    4.93
   0  -1   7   65.10    4.71
   0   1   7   67.12    4.92
   0  -1   7   57.33    4.08
   0   1   9   45.70    5.45
   0   1   9   47.58    7.62
   0  -1   9   50.17    5.63
   0  -1   9   46.28    6.58
   0   1   9   48.67    5.84
   0  -1   9   43.23    5.80
   0   1  11  280.90    8.58
   0   1  11  291.11   10.75
   0  -1  11  286.01   10.53
   0  -1  11  251.61    9.92
   0   1  11  276.94   11.29
   0  -1  11  283.11    9.18
   2   0   0   37.70    5.09
   0   2   0   37.52    4.64
   2   0  -2  394.30    8.82
  -2   0  -2  413.57    9.08
   2   0  -2  346.62    8.87
   0  -2   2  352.67    6.44
   0   2   2  357.92   11.40
   0   2   2  401.36    7.63
   0   2   4  170.09    5.41
  -2   0  -4  152.94    5.54
   0  -2   4  151.90    4.64
   2   0  -4  169.50    5.83
   0   2   4  157.17    7.13
   0   2   4  180.91    7.37
   0  -2   4  148.78    6.30
   2   0  -4  149.18    5.91
   0   2   6  156.29    5.25
   0   2   6  150.47    7.02
   0   2   6  163.90    6.08
   0  -2   6  162.01    5.04
   2   0  -6  144.95    6.24
   0  -2   6  153.30    6.13
   0  -2   6  137.61    5.31
   0   2   8   17.06    4.74
   0  -2   8   16.76    4.82
   0   2   8   19.67    6.06
   0   2   8   19.30    5.25
   0  -2   8   10.95    5.76
   0  -2   8   20.11    5.35
   0  -2  10  132.30    7.41
   0   2  10  151.23    8.62
   0  -2  10  138.99    6.80
   0  -2  10  132.11    8.20
   0   2  10  127.80    6.39
   0   2  10  124.62    8.72
   0   3   1   91.18    4.74
   0   3   1   95.22    5.43
   0  -3   1   91.87    4.47
  -3   0  -1   88.39    4.30
   3   0  -1   80.37    4.12
   0   3   3  302.12    9.26
   0   3   3  338.06    6.74
  -3   0  -3  339.57    7.24
   3   0  -3  340.10    7.33
   0  -3   3  279.90    5.04
   3   0  -3  281.17    6.97
   0   3   5  419.30    6.87
  -3   0  -5  394.92    7.27
   0  -3   5  413.47    6.60
   0   3   5  404.28   10.04
   3   0  -5  454.32    8.36
   0   3   5  473.15   10.70
   0  -3   5  398.48    9.15
   3   0  -5  380.98    7.73
   0   3   7   30.46    4.49
   0   3   7   30.27    5.03
   0  -3   7   32.40    4.60
   0   3   7   37.08    6.02
   3   0  -7   39.34    5.29
   3   0  -7   27.08    4.52
   0  -3   7   33.73    4.98
   0  -3   7   33.06    5.25
   0   3   9  145.40    7.97
   0   3   9  161.44    8.20
   0   3   9  145.64    5.86
   0  -3   9  151.89    7.07
   0  -3   9  153.45    7.34
   0  -3   9  167.01    6.47
   0  -3  11   47.16    8.74
   0   3  11   46.97    4.75
   0  -3  11   42.54    7.00
   0   3  11   38.84    9.24
   0   3  11   38.17    8.11
   0  -3  11   37.58    8.13
   4   0   0  269.54    6.58
   0   4   0  276.29    6.49
   0   4   2 1077.40   14.84
   0   4   2  907.55    9.73
  -4   0  -2  895.68   10.43
   0  -4   2  824.86    9.25
   4   0  -2  900.75   11.72
   0   4   4  448.80    6.90
   4   0  -4  412.20    8.35
   4   0  -4  463.25    8.13
   0  -4   4  413.47    6.27
   0   4   4  401.37   10.12
  -4   0  -4  439.19    7.31
   0   4   6  310.79    6.12
   0  -4   6  328.11    6.14
   0   4   6  269.49    8.83
   4   0  -6  340.56    7.42
   0   4   6  363.38   10.64
   4   0  -6  288.68    6.82
   0  -4   6  312.19    8.38
   0  -4   8  388.82    7.86
   0  -4   8  443.25    7.68
   0   4   8  465.79   12.46
   0   4   8  396.67   11.45
   0   4   8  391.06    7.09
   4   0  -8  340.81    7.53
   0  -4   8  425.33   10.03
   0  -4  10  162.92    8.19
   0   4  10  148.03    5.00
   0  -4  10  164.71    5.69
   0   4  10  153.50   11.07
   0   4  10  168.93   11.15
   0  -4  10  151.04    7.90
   0   5   1  185.39    5.50
   5   0  -1  186.29    5.30
   0   5   1  162.66    4.11
  -5   0  -1  180.71    5.42
   0  -5   1  183.78    4.94
   0   5   3 1280.86   11.18
   0   5   3 1521.55   17.63
   0  -5   3 1143.54   10.67
  -5   0  -3 1360.85   13.16
   5   0  -3 1317.90   14.78
   5   0  -5  252.77    6.97
   0   5   5  280.59    5.71
   5   0  -5  297.79    6.81
   0  -5   5  264.67    5.22
  -5   0  -5  272.19    6.16
   0   5   5  281.16    9.49
   0   5   7  737.08    8.48
   0  -5   7  778.86    8.99
   0   5   7  890.61   19.18
   5   0  -7  836.32   12.58
   0  -5   7  774.48   14.13
   0   5   7  755.82   16.02
   5   0  -7  611.45    9.33
   0  -5   9  359.06   11.36
   0   5   9  319.36    6.99
   0  -5   9  350.24    7.57
   0  -5   9  303.43    7.61
   0  -5  11   34.31    5.74
   0  -5  11   54.84    9.52
   0   5  11   42.97    4.77
   0  -5  11   52.46    7.10
   6   0   0  503.12    7.49
   0   6   0  524.85    7.44
   0   6   2  188.50    4.93
  -6   0  -2  176.64    4.47
   0  -6   2  187.69    4.65
   0   6   2  214.88    6.06
   6   0  -2  176.94    4.97
   0   6   4 1207.61   10.73
   0   6   4 1276.82   16.33
   0  -6   4 1106.90   10.32
   6   0  -4 1228.54   13.89
  -6   0  -4 1179.43   11.58
   0  -6   6  306.11    5.89
   6   0  -6  322.49    7.15
   0   6   6  301.12   11.38
   0   6   6  281.54    4.89
   6   0  -6  289.57    7.53
  -6   0  -6  281.21    6.32
   0   6   8  314.37    6.41
   0  -6   8  345.52    6.88
   6   0  -8  346.29    8.75
   6   0  -8  298.91    8.15
   0  -6   8  344.80   11.30
   0  -6  10  119.56   10.09
   0   6  10  120.18    6.14
   0  -6  10  114.94    6.64
   0  -6  10   95.39    7.16
   0  -7   1  319.93    6.33
   0   7   1  376.17    6.51
   7   0  -1  341.49    6.00
  -7   0  -1  307.57    5.28
   0  -7   1  312.07    5.15
  -7   0  -3  166.43    5.07
   0   7   3  166.97    4.88
   0  -7   3  139.07    3.44
   0   7   3  177.95    5.91
   7   0  -3  141.97    3.86
  -7   0  -5   26.94    4.70
   0   7   5   28.10    4.30
   7   0  -5   24.76    4.59
   7   0  -5   27.89    4.42
   0   7   5   27.66    5.56
   0  -7   5   26.51    3.78
   0   7   7  436.83    6.07
   0  -7   7  468.26    7.29
   7   0  -7  483.39    9.41
  -7   0  -7  424.67    7.41
   7   0  -7  425.86    9.04
   0   7   9   58.64    3.92
   0  -7   9   62.83    5.83
   7   0  -9   64.64    7.04
   0  -7   9   50.80    6.04
   7   0  -9   60.64    7.18
   0  -7   9   64.61    9.29
   8   0   0   68.77    4.26
   0   8   0   61.98    3.15
  -8   0  -2 1172.03   10.78
   0  -8   2 1066.53    9.63
   0  -8   2 1080.37   12.25
   0   8   2 1307.96   13.27
   8   0  -2 1154.58   12.15
   0   8   4  169.99    4.11
   0  -8   4  151.97    3.57
   8   0  -4  178.75    5.17
   0   8   4  193.62    6.91
  -8   0  -4  165.00    5.40
   0   8   6    7.74    4.31
   8   0  -6    1.00    4.72
   0  -8   6    6.08    2.80
   8   0  -6    4.45    4.40
   0   8   6    2.66    6.47
  -8   0  -6   -4.91    5.00
  -8   0  -8  240.89    6.68
   0   8   8  244.89    5.11
   0  -8   8  275.13    6.54
   8   0  -8  266.17    8.25
   8   0  -8  191.93    7.23
   0  -8   8  256.71   11.18
   0  -8  10   40.20   11.80
   0   8  10   45.09    6.10
   0  -8  10   36.82    4.58
   0  -8  10   27.56    6.91
   8   0 -10   42.82   10.33
   0  -9   1  240.72    5.50
   0  -9   1  293.66    5.49
   0   9   1  308.06    5.92
  -9   0  -1  279.84    5.61
   9   0  -1  285.53    5.60
   0  -9   3  412.02    7.26
   0  -9   3  443.84    6.06
   0   9   3  477.33    7.96
   9   0  -3  460.04    7.17
  -9   0  -3  457.52    6.77
   9   0  -5  256.35    6.36
   0   9   5  279.66    5.69
   0  -9   5  246.27    5.10
  -9   0  -5  247.87    4.94
   0   9   5  259.59    8.19
   0   9   7   35.53    4.90
   0  -9   7   29.54    4.68
   9   0  -7   33.57    5.68
  -9   0  -7   29.31    3.85
   9   0  -7   28.82    6.30
   0   9   9   59.42    4.15
   0  -9   9   57.98    5.97
   9   0  -9   56.79    8.52
   9   0  -9   44.74    7.65
   0  -9   9   57.56   11.62
  10   0   0  568.58    7.41
   0  10   0  606.90    7.59
   0 -10   2  552.61    7.74
   0 -10   2  673.02    7.76
 -10   0  -2  602.00    6.71
   0  10   2  681.93    8.79
  10   0  -2  682.94    8.56
   0 -10   4   48.77    5.34
   0 -10   4   50.37    2.95
 -10   0  -4   59.31    4.83
   0  10   4   61.15    4.74
  10   0  -4   60.86    4.45
  10   0  -6  153.83    6.24
   0 -10   6  120.56    3.75
   0  10   6  140.70    7.83
   0  10   6  151.62    4.22
  10   0  -6  143.63    7.68
 -10   0  -6  145.12    4.54
  10   0  -8  117.99    8.07
   0 -10   8  146.96    5.95
  10   0  -8  143.43    8.98
 -10   0  -8  135.25    6.50
   0  10   8  127.80    4.56
   0 -11   1   88.49    3.56
   0 -11   1  128.13    4.98
 -11   0  -1  121.03    4.89
   0  11   1  134.80    4.97
  11   0  -1  119.41    4.76
   0 -11   3  314.15    6.27
   0 -11   3  375.18    5.93
 -11   0  -3  360.25    5.35
   0  11   3  393.79    7.30
  11   0  -3  392.24    6.86
   0 -11   5   17.89    3.98
   0 -11   5   14.91    5.26
 -11   0  -5   13.79    3.52
   0  11   5   14.92    5.82
  11   0  -5   16.62    4.57
  11   0  -7   46.44    5.93
   0 -11   7   46.76    6.51
   0 -11   7   62.91    3.88
  11   0  -7   68.09    6.56
 -11   0  -7   62.94    4.51
   0 -11   9   37.45    9.38
   0 -11   9   57.80    6.51
  11   0  -9   57.04    8.46
   0 -11   9   48.68   10.81
  11   0  -9   35.37    9.42
  12   0   0  171.04    5.29
   0  12   0  174.75    5.21
   0 -12   2   46.35    4.40
 -12   0  -2   54.85    4.87
   0 -12   2   55.17    4.39
   0  12   2   61.04    4.79
  12   0  -2   57.31    4.59
   0 -12   4   87.02    4.91
   0 -12   4   90.58    3.52
   0  12   4  113.56    5.47
 -12   0  -4  114.68    5.55
  12   0  -4  105.50    4.04
  12   0  -6   29.29    8.12
   0 -12   6   18.62    4.82
 -12   0  -6   30.70    4.09
   0 -12   6   18.76    4.69
   0  12   6   27.01    6.96
  12   0  -6   28.28    5.50
  12   0  -8   32.51    7.78
   0 -12   8   27.78    7.52
   0 -12   8   40.22    5.91
  12   0  -8   55.11    7.43
 -12   0  -8   42.22    4.61
   0 -13   1   68.00    4.83
   0 -13   1   80.06    3.94
 -13   0  -1   69.37    3.81
   0  13   1   87.21    5.08
  13   0  -1   74.74    3.75
   0 -13   3  189.67    5.36
   0  13   3  196.67    6.09
  13   0  -3  193.67    5.82
   0 -13   3  149.96    5.40
 -13   0  -3  203.35    5.94
   0  13   5   79.46    6.74
  13   0  -5   74.30    5.66
   0 -13   5   50.29    5.00
   0 -13   5   65.30    4.85
 -13   0  -5   61.71    4.16
  13   0  -7   47.13    6.94
   0 -13   7   51.11    5.73
  13   0  -7   60.55    6.98
   0 -13   7   33.45    5.96
 -13   0  -7   67.97    6.63
  14   0   0  163.30    5.63
   0  14   0  172.59    5.64
   0 -14   2  160.33    5.62
   0 -14   2   87.65    4.13
   0  14   2  162.69    5.75
 -14   0  -2  147.22    5.60
  14   0  -2  145.02    5.69
   0 -14   4  129.10    4.23
   0 -14   4   97.90    5.43
   0  14   4  172.03    7.27
 -14   0  -4  162.66    6.19
  14   0  -4  155.34    6.29
   0 -14   6  104.13    6.36
  14   0  -6  145.79    7.04
 -14   0  -6  144.61    5.16
   0  14   6  168.98    9.41
   0 -14   6  122.77    4.38
   0  15   1  199.52    6.25
   0 -15   1  131.59    6.04
   0 -15   1  182.38    6.33
  15   0  -1  183.42    5.98
 -15   0  -1  179.94    6.13
   0 -15   3   24.15    3.80
   0 -15   3   38.96    5.30
   0  15   3   45.65    5.28
  15   0  -3   43.36    4.09
 -15   0  -3   37.41    4.09
   0 -15   5  123.87    6.37
   0 -15   5  154.30    6.14
 -15   0  -5  193.99    6.97
  15   0  -5  165.53    5.79
   0  15   5  189.49    7.59
  16   0   0   78.12    4.34
   0  16   0   84.90    4.36
 -16   0  -2   15.51    4.18
   0 -16   2    3.98    3.95
   0  16   2    9.02    5.52
  16   0  -2    9.51    5.59
   0 -16   2   13.84    5.35
  16   0  -4   61.07    6.57
   0 -16   4   33.86    5.66
   0 -16   4   39.17    4.16
 -16   0  -4   47.24    4.61
   0  16   4   61.15    6.17
   0 -17   1   28.73    6.18
   0 -17   1   44.07    6.63
 -17   0  -1   42.69    6.41
  17   0  -1   43.13    5.99
   0  17   1   51.83    6.12
   0 -17   3   -3.93    4.20
   0 -17   3    6.97    5.92
   0  17   3    6.07    5.98
 -17   0  -3   -2.13    4.60
  17   0  -3    6.79    6.21
   1  -1   0 3032.85   37.72
   1   1   0 2978.47   38.69
   1   1   0 2874.70   31.10
  -1  -1   2 1826.49   20.06
   1  -1  -2 1685.74   29.47
   1   1   2 1765.14   22.16
  -1  -1   2 1742.89   29.30
   1   1   2 1701.33   18.80
   1  -1  -2 1616.97   17.76
  -1  -1   4 1273.40   16.46
   1  -1  -4 1234.52   13.60
  -1  -1   4 1270.75   14.29
   1   1   4 1287.87   15.98
   1   1   4 1279.54   13.95
   1   1   6  285.69    6.38
  -1  -1   6  289.11    7.14
   1   1   6  287.17    7.02
  -1  -1   6  312.39    6.52
   1   1   6  313.87    7.05
   1  -1  -6  268.64    6.07
  -1  -1   8  178.41    6.24
   1   1   8  173.96    4.98
  -1  -1   8  196.62    6.31
   1   1   8  179.18    6.59
   1   1   8  213.68    7.21
  -1  -1   8  188.16    7.19
  -1  -1  10  181.22    7.28
  -1  -1  10  203.85    7.54
   1   1  10  195.54    7.88
  -1  -1  10  196.16    8.72
   1   1  10  178.94    7.85
   1   1  10  204.67    7.36
   1  -2  -1 1128.48   15.27
  -2   1  -1 1144.68   15.03
   1   2   1 1254.00   15.98
   2   1   1 1197.60   15.86
  -1  -2   1 1198.87   14.36
   2  -1  -1 1046.16   18.14
  -1  -2   1 1002.15   20.28
   1  -2  -1 1027.17   20.28
  -1   2  -1 1168.83   14.59
   1   2   1 1119.71   15.76
  -2  -1   1 1061.59   13.56
   1  -2  -3  442.93    7.10
   1   2   3  470.09    9.60
   2  -1  -3  442.78    7.84
  -1  -2   3  477.24    7.68
   2  -1  -3  518.01   11.72
   2   1   3  499.08    8.95
  -2  -1   3  442.17   10.57
  -2  -1   3  524.20    8.50
  -1  -2   3  442.80   12.20
   1   2   3  518.63    8.47
   2   1   3  498.19    8.44
   1   2   5  486.08    7.60
  -2  -1   5  509.72    8.11
  -1  -2   5  491.04    7.52
   2   1   5  466.58    8.21
   1   2   5  453.73    8.78
   1   2   5  551.18    9.88
  -2  -1   5  437.85    8.58
   1  -2  -5  459.19    7.33
   2  -1  -5  453.75    7.63
   2   1   5  487.44    7.87
  -1  -2   5  456.38    9.35
   1   2   7  145.58    5.35
  -2  -1   7  153.63    5.62
  -1  -2   7  143.15    4.40
   2   1   7  131.75    5.73
   1   2   7  143.43    5.76
   2   1   7  148.88    5.50
   1   2   7  135.83    6.63
  -1  -2   7  132.60    5.81
   2   1   7  141.40    4.51
   2  -1  -7  127.87    5.19
   1  -2  -7  111.65    4.00
  -2  -1   7  131.27    5.56
   2   1   9   95.63    6.34
  -1  -2   9   89.20    6.11
  -2  -1   9   92.37    5.90
  -2  -1   9  101.03    5.86
  -1  -2   9  101.66    5.87
   1   2   9  108.07    6.37
   2   1   9   97.40    6.04
   2   1   9   86.70    6.28
  -2  -1   9   86.47    7.22
  -1  -2   9   87.85    6.92
   1   2   9   86.11    4.41
   1   2   9   90.87    7.42
   1   2  11   76.32    7.64
   2   1  11   92.13    7.36
   1   2  11   91.79    7.14
  -1  -2  11   76.67    7.16
  -2  -1  11   80.09    7.15
  -1  -2  11   82.83    7.22
   1   2  11   85.01    9.44
   2   1  11   85.28    9.09
  -2  -1  11   81.42    8.08
  -2  -1  11   74.66    9.09
  -1  -2  11   74.55    8.78
   2   1  11   74.31    7.75
   1   3   0  242.16    6.83
   1   3   0  267.03    6.12
  -3  -1   0  240.03    5.84
   1  -3   0  259.92    6.67
   3  -1   0  276.24    7.54
   1   3   2  307.64    7.05
  -3   1  -2  285.29    6.35
   1  -3  -2  252.28    5.96
   3   1   2  300.16    6.98
  -1  -3   2  282.53    6.06
   3  -1  -2  258.94    7.30
  -1   3  -2  282.10    5.82
  -3  -1   2  288.10    6.53
   1  -3  -2  253.68   10.71
   1   3   2  282.00    7.17
   1  -3  -4  162.19    4.94
  -3   1  -4  166.04    5.44
   1   3   4  168.43    6.12
  -3  -1   4  183.45    5.59
  -1  -3   4  169.07    4.64
   3  -1  -4  184.82    6.96
   3   1   4  157.16    4.52
  -1   3  -4  177.03    4.14
   3  -1  -4  157.78    5.30
  -1  -3   4  156.73    7.72
   3   1   4  171.01    5.32
   1   3   4  181.24    5.45
   1   3   6  477.17    7.50
   3   1   6  457.59    7.12
  -3  -1   6  517.04    8.19
  -1  -3   6  501.84    7.61
   3   1   6  461.48    7.88
   1   3   6  553.48   10.68
   3  -1  -6  554.98   10.94
   1   3   6  426.22    8.91
   1  -3  -6  437.78    6.90
   3  -1  -6  436.05    7.42
  -1  -3   6  470.41   10.50
   1   3   8  103.97    4.21
  -3  -1   8  113.55    5.47
   3   1   8  108.90    6.11
  -1  -3   8  108.30    7.28
  -1  -3   8  113.81    5.55
   1   3   8  119.62    7.10
   3   1   8   97.82    5.69
   3   1   8  109.93    5.50
   1   3   8  109.00    6.99
   3  -1  -8   90.50    5.36
   1  -3  -8   95.90    4.99
  -1  -3   8   94.33    5.99
   1   3  10  156.09    6.50
  -1  -3  10  156.68    8.61
   3   1  10  161.77    7.30
  -1  -3  10  165.64    6.94
   1   3  10  176.41    9.14
   3   1  10  158.41    7.20
  -3  -1  10  153.15    7.71
  -1  -3  10  147.16    7.98
   3   1  10  149.69    7.38
  -3  -1  10  150.24    8.68
   1   3  10  154.78    8.51
  -1   4  -1  345.47    6.28
   1   4   1  402.07    7.63
   1  -4  -1  332.90    6.18
  -1  -4   1  381.81    6.69
   4   1   1  391.10    7.34
   4  -1  -1  356.17    7.63
   1  -4  -1  375.79    8.13
  -1  -4   1  288.05    6.97
  -4  -1   1  358.12    6.96
   1   4   1  315.50    6.07
  -4   1  -1  340.39    6.59
   4  -1  -3  588.15    9.90
   1  -4  -3  531.30    6.78
   1  -4  -3  507.81   15.52
  -1  -4   3  573.27    7.46
  -1   4  -3  544.51    6.78
  -4  -1   3  600.28    8.62
   1   4   3  558.14    9.54
  -4   1  -3  622.63    8.67
   4   1   3  613.01    8.64
   1   4   3  566.91    7.37
  -4  -1   5  258.23    6.11
   4  -1  -5  228.96    5.94
  -1  -4   5  223.47    4.45
  -1   4  -5  262.59    5.55
  -4   1  -5  239.89    5.77
   4  -1  -5  267.34    7.84
   1   4   5  245.25    7.54
   4   1   5  227.33    4.97
  -1  -4   5  229.21    8.66
   4   1   5  241.58    5.96
   1   4   5  257.91    5.68
   1  -4  -5  227.97    5.53
  -1  -4   7  222.39    8.57
  -4  -1   7  218.65    6.00
   1   4   7  202.74    4.62
  -1  -4   7  234.75    5.90
   1   4   7  225.61    7.97
   1   4   7  249.48    8.55
   4   1   7  212.06    6.07
   4  -1  -7  265.24    9.13
   1  -4  -7  177.40    4.26
   4  -1  -7  162.68    5.58
   4   1   7  227.03    6.31
  -4  -1   9  279.62    7.32
  -1  -4   9  248.20    7.52
  -1  -4   9  306.36    7.43
   1   4   9  278.95    9.39
   1   4   9  322.90   10.51
   4   1   9  294.44    7.51
   4  -1  -9  241.91    6.80
   1  -4  -9  257.70    6.42
   4   1   9  277.71    7.58
  -1  -4   9  276.73    9.78
   1   4   9  268.84    5.68
   4   1   9  304.58    7.82
  -4  -1   9  252.29    8.68
   4   1  11   73.84    7.71
  -1  -4  11   56.46    8.69
  -1  -4  11   75.61    7.20
  -4  -1  11   61.13   11.17
   1   4  11   65.11    9.18
   4   1  11   70.51    7.43
   1   4  11   49.39    8.08
  -4  -1  11   52.04    7.73
   4   1  11   69.64    7.73
   1   4  11   61.01    6.76
  -1  -4  11   54.51    8.08
   1   5   0  176.60    5.07
   5  -1   0  177.60    4.74
   1   5   0  192.75    4.56
   1  -5   0  175.07    4.56
  -5  -1   0  179.85    4.50
   1   5   2  501.28    7.27
   5   1   2  505.93    7.49
   1  -5  -2  469.80    9.07
   1   5   2  516.58    8.53
  -1  -5   2  428.78    8.74
  -1  -5   2  429.52    5.94
  -5  -1   2  388.68    6.21
   5  -1  -2  447.42    7.99
  -1   5  -2  421.25    5.78
   1  -5  -2  402.15    5.86
  -5   1  -2  474.33    7.53
   1  -5  -4  620.88    7.50
   5  -1  -4  641.36    9.71
   5  -1  -4  692.61   10.44
  -1  -5   4  641.51    7.58
   1   5   4  692.95    8.19
  -5   1  -4  657.58    7.91
  -5  -1   4  677.11    8.78
   5   1   4  631.69    9.90
   5   1   4  672.45    8.79
   1  -5  -4  593.11   19.95
   1   5   4  694.08   11.06
  -1   5  -4  656.70    7.57
   1   5   6  294.24    5.03
   5   1   6  312.40    6.59
  -1  -5   6  329.76    6.00
   5  -1  -6  341.29    8.46
   1   5   6  270.80    7.31
   5   1   6  312.82    6.41
  -1  -5   6  299.53    9.85
  -5  -1   6  322.56    6.60
   1  -5  -6  289.26    5.85
   5  -1  -6  301.64    7.29
  -1  -5   8  506.75   12.62
  -5  -1   8  510.30    8.38
   5   1   8  503.44    8.77
  -1  -5   8  551.37    8.64
   1   5   8  552.85   13.53
   1   5   8  478.23   10.94
   5   1   8  533.33    8.51
   1   5   8  508.46    7.93
   1  -5  -8  454.05    7.10
   5  -1  -8  435.16    7.88
   5   1   8  525.82    9.08
  -1  -5  10  125.63    8.94
  -1  -5  10  134.97    6.92
   1   5  10  144.77   10.48
   5   1  10  127.71    6.59
   5   1  10  131.95    7.28
   1   5  10  125.73   10.30
   1  -5 -10  114.11    6.18
  -5  -1  10  125.25    6.44
  -1  -5  10  101.56    5.59
   1   5  10  131.31    6.30
  -5  -1  10  119.43   10.08
   5   1  10  143.48    7.30
  -1  -6   1  245.95    5.12
   1   6   1  347.83    5.93
  -1  -6   1  348.81    5.37
  -6  -1   1  354.37    6.22
  -6   1  -1  322.44    5.64
   1  -6  -1  398.82    7.28
   1   6   1  412.13    6.87
   6   1   1  330.63    5.56
   6  -1  -1  316.21    5.71
   1  -6  -1  321.80    5.40
  -1   6  -1  356.67    5.81
   1  -6  -3  631.34    7.63
   1   6   3  734.14    9.98
  -1  -6   3  565.72    6.52
   1   6   3  630.92    7.08
  -6   1  -3  686.23    8.49
  -6  -1   3  638.00    8.28
  -1   6  -3  638.18    7.22
   1  -6  -3  599.84   10.75
   6  -1  -3  622.72    9.26
   6   1   3  699.76    8.62
   1  -6  -5  174.40    5.02
   6  -1  -5  182.11    5.71
   1   6   5  178.31    4.19
  -6   1  -5  183.13    5.52
   6  -1  -5  214.49    7.01
  -1  -6   5  170.26    3.78
  -6  -1   5  199.61    5.62
  -1   6  -5  185.87    4.07
   6   1   5  191.72    5.47
   6   1   5  187.18    5.41
   1   6   5  203.26    7.09
   1   6   7  424.85    6.05
  -1  -6   7  483.70    6.64
   6  -1  -7  504.80   11.01
  -6  -1   7  472.68    7.85
   6   1   7  467.50    8.29
  -1  -6   7  447.43   12.55
   6   1   7  462.43    7.76
   1  -6  -7  410.68    5.89
   1   6   7  436.74   10.08
   6  -1  -7  448.39    8.71
   1   6   9  170.49   10.67
  -1  -6   9  158.90    9.65
   1   6   9  177.13    5.99
  -1  -6   9  193.88    6.60
   1   6   9  206.95   12.99
   6   1   9  186.86    6.79
  -6  -1   9  165.00    6.55
   6  -1  -9  137.68    6.37
   1  -6  -9  151.73    4.68
   6   1   9  171.63    5.48
   6   1   9  180.33    6.74
   1  -7   0   98.12    3.64
   7  -1   0  101.22    3.67
   1  -7   0  102.65    3.52
   1   7   0  126.02    4.28
  -7  -1   0  108.70    4.55
   1  -7  -2  373.25    5.46
   1  -7  -2  429.62    7.64
  -7   1  -2  389.04    5.84
   7   1   2  360.01    5.60
  -1  -7   2  346.59    6.50
  -1  -7   2  394.46    5.37
   1   7   2  478.59    7.57
  -7  -1   2  351.41    5.53
   7  -1  -2  411.67    7.01
  -1   7  -2  409.29    5.88
   1   7   2  418.88    6.24
   7  -1  -4  455.45    7.94
   1  -7  -4  386.84    5.52
   1   7   4  458.93    5.86
   1   7   4  494.01    8.48
  -7   1  -4  423.04    6.00
  -1  -7   4  433.79    5.48
   1  -7  -4  427.43   10.40
  -7  -1   4  468.85    7.14
  -1   7  -4  462.62    6.00
   7   1   4  417.67    6.04
   1   7   6  188.28    4.17
   7   1   6  184.62    4.54
   7  -1  -6  186.88    5.94
  -1   7  -6  214.36    5.22
   1   7   6  177.51    7.45
  -1  -7   6  202.00    5.21
   7  -1  -6  222.19    7.61
  -7  -1   6  197.87    5.82
  -7   1  -6  174.04    4.56
   7   1   6  170.50    4.61
   1  -7  -6  183.01    5.40
   7   1   8  198.22    6.25
   1   7   8  179.36    5.56
   1   7   8  167.00   10.09
  -1  -7   8  200.20    6.02
   1   7   8  212.83   12.29
   7  -1  -8  198.32    8.93
  -7  -1   8  191.47    6.41
   7   1   8  196.47    6.51
   1  -7  -8  169.69    5.71
  -1  -7   8  190.68   11.12
   7  -1  -8  162.14    6.47
   7   1  10   85.25    6.91
  -1  -7  10   65.73   12.40
   1   7  10   74.22    6.12
  -1  -7  10   82.80    6.84
  -1  -7  10   61.33    7.01
  -7  -1  10   66.16    6.44
   7   1  10   71.47    6.65
   7  -1 -10   69.89    8.03
   1  -7 -10   67.73    6.00
   7   1  10   80.99    5.20
  -8  -1   1  780.77    8.70
   1  -8  -1  757.42    8.92
  -8   1  -1  722.20    7.86
   8   1   1  838.26    8.97
   1   8   1  922.89    9.70
   8  -1  -1  819.19    9.66
  -1  -8   1  743.73    7.70
  -1  -8   1  676.15    8.26
  -1   8  -1  821.40    8.68
   1  -8  -1  743.64    8.74
   1  -8  -3  205.65    5.21
  -1  -8   3  165.18    5.08
   8   1   3  210.11    4.48
  -1  -8   3  199.20    3.87
   1   8   3  207.61    5.65
  -8  -1   3  219.88    5.29
  -1   8  -3  199.39    3.84
   8  -1  -3  213.59    5.28
  -8   1  -3  212.16    5.70
   1   8   3  203.56    4.20
   1  -8  -3  224.55    6.46
   1  -8  -5  169.37    5.24
   8   1   5  198.81    5.64
   1   8   5  189.63    5.29
   1   8   5  217.60    7.40
  -1  -8   5  167.73    3.73
   8  -1  -5  200.73    6.73
  -8  -1   5  196.10    5.68
  -1   8  -5  190.59    4.74
  -8   1  -5  182.06    5.61
   8   1   5  192.11    6.01
   1  -8  -5  181.46   10.09
   8  -1  -5  188.75    5.95
   8  -1  -7  156.79    6.28
   1   8   7  177.01    5.50
   1   8   7  176.45    8.93
  -1  -8   7  179.85    5.27
  -8   1  -7  159.82    4.47
   8  -1  -7  187.42    7.08
  -8  -1   7  163.98    6.12
  -1   8  -7  168.67    4.37
  -1  -8   7  177.67   10.83
   8   1   7  178.10    6.39
   8   1   7  168.29    5.85
   1  -8  -7  161.81    5.72
  -1  -8   9   55.30   12.74
   8   1   9   67.68    6.14
  -1  -8   9   61.21    5.99
  -8  -1   9   60.74    6.08
   8  -1  -9   63.23   10.10
   1   8   9   68.39    5.57
   1  -8  -9   55.86    5.75
   8  -1  -9   43.22    5.93
   8   1   9   61.75    4.67
   1  -9   0  618.72    8.08
   1  -9   0  702.96    8.68
   9  -1   0  653.09    8.18
   1   9   0  726.72    8.07
  -9  -1   0  565.43    6.57
  -1  -9   2  395.17    6.42
  -9   1  -2  450.63    6.00
  -1   9  -2  493.68    6.36
  -9  -1   2  468.84    6.83
   1   9   2  471.17    5.79
  -1  -9   2  456.33    5.64
   9   1   2  523.23    7.08
   1  -9  -2  531.39    8.20
   1  -9  -2  393.89    5.71
   1   9   2  467.09    6.60
   9  -1  -2  495.86    7.51
   9  -1  -4  166.21    5.13
  -1  -9   4  136.42    5.50
   1   9   4  174.79    5.07
  -1  -9   4  160.76    4.44
  -9  -1   4  164.68    5.29
   1   9   4  166.05    5.69
  -9   1  -4  169.77    5.43
   1  -9  -4  154.26    5.21
  -1   9  -4  140.02    3.48
   1  -9  -4  153.98    6.27
   9   1   4  181.70    5.17
   9   1   6  222.24    4.79
   9  -1  -6  251.40    8.27
   1   9   6  254.95    5.80
  -1  -9   6  192.30    7.01
   9  -1  -6  282.40    8.47
  -1  -9   6  241.51    5.53
  -9   1  -6  243.54    6.12
   1   9   6  226.22    7.14
  -9  -1   6  251.69    6.47
  -1   9  -6  232.97    4.34
   9   1   6  272.85    7.28
   1  -9  -6  215.93    4.85
   9  -1  -8   51.82    5.98
   9   1   8   77.98    5.87
  -1  -9   8   57.24    7.88
  -1  -9   8   69.55    4.21
  -9  -1   8   73.89    5.97
   9  -1  -8   82.18    6.67
   1   9   8   81.58    5.44
   9   1   8   79.88    6.23
  -1  -9   8   71.16   11.98
   1  -9  -8   60.04    4.33
   1   9  10   41.89    6.19
  -1  -9  10   29.54    4.74
  -9  -1  10   34.57    6.94
   9   1  10   35.78    5.00
   9   1  10   35.92    6.94
   9   1  10   42.39    7.34
  -1 -10   1  185.32    5.00
  -1 -10   1  192.56    4.12
 -10   1  -1  176.76    4.18
  10   1   1  233.22    5.30
   1  10   1  257.64    5.59
  10  -1  -1  225.80    5.52
   1 -10  -1  235.88    5.86
  -1  10  -1  187.59    3.98
   1 -10  -1  206.39    5.27
 -10  -1   1  212.56    5.18
   1  10   3  418.55    5.55
   1 -10  -3  400.05    6.50
  -1 -10   3  332.31    6.10
 -10  -1   3  427.95    6.75
  -1 -10   3  402.84    5.85
  10   1   3  432.65    5.77
   1  10   3  498.03    7.78
  -1  10  -3  430.75    5.91
  10  -1  -3  432.43    7.31
 -10   1  -3  433.40    6.70
   1 -10  -3  442.04    8.31
   1 -10  -5   64.52    5.10
  10  -1  -5   63.70    5.03
  -1 -10   5   47.89    5.33
  10   1   5   60.61    3.83
 -10  -1   5   65.47    5.06
  -1 -10   5   49.52    3.03
   1 -10  -5   59.89    6.63
   1  10   5   74.28    6.18
 -10   1  -5   66.07    3.82
   1  10   5   56.77    3.64
  -1  10  -5   65.98    4.32
  10  -1  -7   71.98    6.07
  10   1   7   78.85    5.53
  -1 -10   7   58.70    6.57
   1  10   7   96.97    5.65
  -1 -10   7   82.06    5.13
 -10  -1   7   82.03    5.85
  10  -1  -7   93.40    6.79
   1 -10  -7   79.96    4.22
   1  10   7   74.80    7.24
 -10   1  -7   75.75    4.46
  -1  10  -7   94.13    5.17
  10   1   7   91.55    6.82
  -1 -10   9   83.11    6.42
 -10  -1   9   76.01    6.70
  10  -1  -9   78.64    9.50
  10   1   9   91.37    6.77
   1  10   9   88.01    6.13
   1 -10  -9   80.86    6.60
  10   1   9   92.03    7.54
  10  -1  -9   56.38    6.94
   1 -11   0   80.61    3.58
   1 -11   0   82.50    3.81
  11  -1   0   99.52    4.71
   1  11   0  107.26    4.67
 -11  -1   0   85.31    3.33
 -11   1  -2  297.30    6.01
   1 -11  -2  242.93    4.75
  -1 -11   2  235.99    5.49
  -1 -11   2  267.50    4.54
  11   1   2  284.54    4.86
   1  11   2  346.29    6.49
  11  -1  -2  253.38    4.94
  -1  11  -2  312.73    5.48
   1 -11  -2  258.72    5.54
 -11  -1   2  287.74    5.91
   1  11   4  264.26    5.77
 -11  -1   4  193.97    4.68
  -1 -11   4  222.20    4.95
  11   1   4  196.14    4.58
  -1 -11   4  151.72    5.33
   1  11   4  229.85    6.20
 -11   1  -4  235.05    5.80
  -1  11  -4  217.46    4.10
   1 -11  -4  231.05    7.43
   1 -11  -4  219.77    5.92
  11  -1  -4  227.80    6.05
  11  -1  -6   17.54    6.21
  -1 -11   6    9.98    4.63
   1  11   6   16.13    3.56
 -11  -1   6   23.05    5.31
  11   1   6   16.50    5.25
  -1 -11   6   25.04    4.50
  11  -1  -6   23.87    5.49
   1  11   6   17.71    5.95
 -11   1  -6   14.79    3.86
   1 -11  -6   16.80   10.52
  -1  11  -6   25.22    4.45
  11   1   6   19.65    4.34
   1 -11  -6   25.66    5.37
  11  -1  -8   52.63    6.49
  -1 -11   8   49.81    9.28
   1  11   8   70.96    4.59
  11   1   8   78.86    6.08
 -11  -1   8   63.90    6.43
  -1 -11   8   80.95    5.94
  11  -1  -8   83.81    7.84
 -11   1  -8   57.05    6.30
  -1 -11   8   64.20   12.68
  11   1   8   87.04    7.54
   1 -11  -8   47.86    4.57
  -1 -12   1  147.89    5.01
   1 -12  -1  160.14    5.63
  -1 -12   1  197.47    5.41
   1 -12  -1  172.79    4.73
  12   1   1  187.15    5.20
   1  12   1  215.05    5.62
  12  -1  -1  184.95    5.48
  -1  12  -1  205.62    5.31
 -12   1  -1  194.76    5.34
 -12  -1   1  184.09    5.26
   1 -12  -3  105.02    4.13
  -1 -12   3  119.94    4.67
  -1 -12   3   96.44    4.93
  12   1   3  119.20    4.12
   1  12   3  138.99    5.61
  -1  12  -3  133.53    4.63
  12  -1  -3  109.29    4.20
 -12  -1   3  122.05    5.18
 -12   1  -3  126.49    5.46
   1 -12  -3  122.03    6.02
   1 -12  -5   56.69    4.18
  12  -1  -5   77.08    5.36
 -12   1  -5   82.78    5.73
  -1 -12   5   50.99    5.00
 -12  -1   5   85.13    5.67
  -1 -12   5   67.97    4.51
  12   1   5   72.25    5.60
   1 -12  -5   83.46    7.52
   1  12   5   81.53    6.41
  -1  12  -5   72.72    3.50
  12  -1  -7   68.47    6.84
  -1 -12   7   62.14    7.54
   1  12   7   91.71    4.52
  -1 -12   7   86.03    5.30
  12   1   7   92.47    6.04
  12  -1  -7   95.42    7.24
   1 -12  -7   78.86    6.32
   1  12   7   81.53    8.08
  -1  12  -7   86.51    5.47
  12   1   7  111.27    7.74
 -12  -1   7   74.65    6.55
 -12   1  -7   91.01    6.16
   1 -13   0   95.17    5.27
   1 -13   0  108.02    5.57
  13  -1   0  101.15    5.40
   1  13   0  122.98    5.12
 -13  -1   0   76.98    3.83
  -1 -13   2  131.36    5.14
   1 -13  -2  145.06    5.74
  -1 -13   2  165.42    5.29
   1 -13  -2  136.46    4.76
 -13   1  -2  158.00    5.57
  13   1   2  158.19    5.42
   1  13   2  171.76    5.67
  -1  13  -2  171.75    5.25
  13  -1  -2  145.61    4.38
 -13  -1   2  127.77    4.17
   1 -13  -4  116.07    5.79
  -1 -13   4   92.08    5.34
  -1 -13   4  111.89    3.70
  13   1   4  143.96    5.72
 -13   1  -4  129.17    5.87
   1  13   4  126.21    5.74
  -1  13  -4  134.62    5.09
   1 -13  -4  130.10    7.17
  13  -1  -4  109.40    4.47
 -13  -1   4  120.97    5.75
   1 -13  -6   59.61   10.14
  -1 -13   6   58.79    6.72
  13  -1  -6   62.93    6.22
  -1 -13   6   43.94    3.65
  13   1   6   65.01    5.96
   1  13   6   63.90    5.89
 -13  -1   6   73.58    6.14
 -13   1  -6   71.57    4.55
  -1  13  -6   64.22    3.72
  13   1   6   82.05    7.46
   1 -13  -6   57.08    4.51
 -14   1  -1  131.91    5.72
   1 -14  -1   99.51    4.41
  -1 -14   1  105.02    4.21
   1 -14  -1  130.68    6.08
   1  14   1  140.31    5.57
  14   1   1  128.83    5.52
  14  -1  -1  116.23    4.21
  -1  14  -1  124.05    4.04
 -14  -1   1  122.30    5.35
  -1 -14   1  100.77    5.33
   1 -14  -3   89.12    6.07
  -1 -14   3   93.86    3.89
  -1 -14   3   71.48    5.20
  14   1   3  116.11    5.64
   1  14   3  123.34    5.67
  -1  14  -3  106.74    4.06
 -14   1  -3  107.90    5.70
  14  -1  -3  101.61    5.74
 -14  -1   3   93.13    4.26
   1 -14  -3  101.64    6.26
   1 -14  -5  134.09    5.13
  14  -1  -5  174.02    6.98
  -1 -14   5  117.40    6.26
 -14   1  -5  178.66    6.59
  -1 -14   5  120.23    4.05
  14   1   5  160.55    5.08
   1 -14  -5  158.00    8.61
   1  14   5  165.71    6.43
  -1  14  -5  162.22    4.44
 -14  -1   5  175.33    6.74
 -14   1  -7   75.55    6.87
  -1 -14   7   51.95    8.93
  14  -1  -7   58.05    8.18
  -1 -14   7   72.03    5.90
  14  -1  -7   79.73    7.91
  14   1   7   69.24    6.56
   1  14   7   81.27    9.30
  -1  14  -7   70.04    4.38
  14   1   7   94.27    8.98
 -14  -1   7   77.04    7.27
   1 -14  -7   66.50    5.38
   1 -15   0   94.06    6.03
   1 -15   0  145.24    6.30
 -15  -1   0  122.61    5.70
  15  -1   0  123.85    4.44
   1  15   0  170.50    5.83
   1 -15  -2   49.20    5.96
 -15   1  -2   45.50    4.27
  -1 -15   2   39.46    5.23
   1 -15  -2   45.66    5.96
  15   1   2   52.53    4.05
   1  15   2   58.04    5.44
 -15  -1   2   63.45    5.38
  -1  15  -2   63.28    5.53
  15  -1  -2   59.80    5.50
  -1 -15   2   50.32    5.29
   1 -15  -4   83.45    6.64
  -1 -15   4   64.17    5.91
  -1 -15   4   77.10    5.46
 -15   1  -4  103.63    6.20
  15   1   4   94.92    6.34
   1  15   4   90.73    5.98
  -1  15  -4   94.64    4.21
   1 -15  -4   90.91    7.42
 -15  -1   4   85.73    4.54
  15  -1  -4   93.55    6.47
  -1 -15   6   95.07    7.62
   1 -15  -6   72.53   10.01
  -1 -15   6  108.59    4.57
  15   1   6  125.23    5.41
   1 -15  -6  103.01    5.78
 -15   1  -6  139.57    5.39
   1  15   6  150.56    8.86
  -1  15  -6  138.45    4.64
  15   1   6  178.66    9.47
 -15  -1   6  138.12    7.17
  15  -1  -6  135.54    7.77
  -1 -16   1   62.51    4.41
   1 -16  -1   63.29    6.33
 -16  -1   1   49.68    4.17
   1 -16  -1   44.58    6.31
   1  16   1   59.69    4.25
  16   1   1   67.12    5.81
  -1 -16   1   51.55    5.63
  16  -1  -1   62.05    4.20
  -1  16  -1   61.95    4.26
 -16   1  -1   77.53    6.19
   1 -16  -3   22.04    4.69
  -1 -16   3   27.56    5.57
  -1 -16   3   37.35    5.65
  16   1   3   45.69    6.16
   1  16   3   38.34    5.67
 -16   1  -3   37.84    4.46
 -16  -1   3   35.22    4.31
  -1  16  -3   43.39    5.89
  16  -1  -3   37.50    6.10
   1 -16  -3   39.82    6.62
  -1 -16   5   50.24    8.40
  16   1   5   67.19    4.87
   1  16   5   62.91    6.45
 -16  -1   5   67.23    7.15
  -1  16  -5   78.03    6.15
   1 -17   0   47.26    6.35
   1 -17   0   50.79    6.60
 -17  -1   0   43.08    4.60
  17  -1   0   43.77    6.00
   1  17   0   60.38    6.23
  -1 -17   2   14.82    5.82
 -17  -1   2   16.30    4.54
  17   1   2   31.67    6.38
   1  17   2   25.03    4.14
  -1  17  -2   27.79    6.10
  -1 -17   2   22.10    6.21
   1 -17  -2   16.59    6.75
  17  -1  -2   22.79    6.12
 -17   1  -2   20.31    4.68
   1 -17  -2   24.40    6.62
   2  -2   0 1278.91   17.48
   2   2   0 1021.68   15.34
   2   2   0 1168.56   13.57
   2  -2  -2 1222.11   14.81
   2   2   2 1318.63   15.80
   2   2   2 1365.47   14.86
   2  -2  -2 1158.81   24.81
  -2  -2   2 1358.41   14.07
   2  -2  -4 1811.32   15.34
  -2  -2   4 1859.61   24.07
  -2  -2   4 1930.88   17.42
   2   2   4 2025.30   21.29
   2   2   4 2037.71   17.54
  -2  -2   6  387.00    9.01
  -2  -2   6  439.78    7.32
   2   2   6  383.17    7.63
   2  -2  -6  361.52    6.55
   2   2   6  403.64    7.22
  -2  -2   8  246.43    7.93
  -2  -2   8  284.81    6.84
   2   2   8  269.77    7.29
   2   2   8  250.99    5.64
   2  -2  -8  212.15    6.00
   2   2   8  238.28    7.11
   2   2  10  276.85    7.92
   2   2  10  245.44    9.54
  -2  -2  10  240.21    8.96
   2   2  10  251.69    8.88
  -2  -2  10  231.68    7.57
  -2  -2  10  231.41    8.86
   2   3   1 1830.45   17.97
  -2  -3   1 2018.01   18.14
   2  -3  -1 1624.10   21.59
  -3   2  -1 2074.14   19.85
   3   2   1 2070.01   20.11
   2  -3  -1 1814.26   22.39
   3  -2  -1 1861.29   22.40
  -3  -2   1 2004.76   18.23
   3   2   1 1771.53   20.39
   2   3   1 2018.42   19.46
  -2  -3   1 2002.24   25.73
  -3  -2   3 1240.19   12.37
   3   2   3 1045.98   12.26
  -2  -3   3 1210.89   12.10
   2   3   3  980.62   12.39
   3  -2  -3 1103.42   12.71
   3   2   3 1183.34   12.79
   2  -3  -3 1028.73   10.57
   3  -2  -3 1139.04   19.09
   2   3   3 1193.31   11.74
   2   3   5  824.91    8.93
   2  -3  -5  712.87    8.06
  -3  -2   5  895.10   10.20
   2   3   5  849.88   11.86
  -2  -3   5  869.08    9.91
   3  -2  -5  766.39    9.14
   3   2   5  833.33    9.98
   3   2   5  719.00    9.42
  -2  -3   5  795.55   15.51
   2   3   7  499.84    7.95
  -3  -2   7  538.86    8.33
   2   3   7  488.05    9.17
  -2  -3   7  466.93   10.42
  -2  -3   7  539.45    8.26
   2   3   7  550.95    9.88
   3   2   7  533.51    9.18
   3   2   7  474.87    8.53
   2  -3  -7  430.05    7.05
   3  -2  -7  402.76    7.09
   3   2   7  502.47    8.29
   2   3   9  205.53    6.57
   3   2   9  198.06    7.04
  -3  -2   9  206.94    6.60
  -2  -3   9  229.03    6.81
   2   3   9  189.99    7.17
  -2  -3   9  181.14    7.24
   2   3   9  216.12    7.68
   3   2   9  219.39    7.36
  -2  -3   9  189.02    8.05
   3  -2  -9  177.23    6.15
  -3  -2   9  183.88    7.41
   2  -3  -9  176.66    5.98
   3   2   9  180.86    7.07
  -2  -3  11  119.69    9.03
  -3  -2  11  123.88    7.25
  -3  -2  11  114.67    9.26
   2   3  11  153.25    7.41
   2   3  11  139.14    9.16
   2   3  11  149.98   10.52
   3   2  11  134.88    8.40
  -2  -3  11  123.63    7.63
   3   2  11  164.92    7.86
   3   2  11  132.43    7.92
   2   4   0  600.80    9.01
   2   4   0  806.60    9.75
  -4  -2   0  748.21    9.41
   4  -2   0  669.93    9.85
   2  -4   0  706.68   10.06
  -2  -4   2  372.26   10.76
   2  -4  -2  350.20   10.72
  -2  -4   2  416.42    6.57
   4   2   2  382.80    6.35
   2  -4  -2  413.35   10.51
   2  -4  -2  390.74    6.88
   4  -2  -2  370.49    8.17
  -4   2  -2  420.36    7.61
  -2   4  -2  412.17    6.52
   4   2   2  410.51    7.87
  -4  -2   2  410.14    6.82
   2   4   2  411.07    7.41
   2   4   2  442.92    7.50
  -4  -2   4  578.64    7.94
   2  -4  -4  493.40    6.91
   4   2   4  541.17    8.11
  -4   2  -4  527.42    7.03
  -2  -4   4  489.78    6.35
   4  -2  -4  573.83   11.60
   2   4   4  564.89    7.67
   4  -2  -4  494.12    7.74
   2   4   4  534.79    8.88
   4   2   4  535.54    8.11
  -2  -4   4  458.17   18.16
   2   4   6  270.34    5.87
  -4  -2   6  292.69    6.32
   2  -4  -6  232.44    5.63
  -2  -4   6  281.80    5.78
   2   4   6  265.87    6.92
   4  -2  -6  308.41   10.24
  -2  -4   6  234.95    9.60
   4  -2  -6  241.58    5.92
   4   2   6  263.57    6.25
   4   2   6  262.55    6.21
  -4  -2   8  365.79    7.51
   2   4   8  338.66    6.95
  -2  -4   8  378.47    7.32
   2   4   8  352.59    9.21
   2   4   8  388.96    9.40
  -2  -4   8  323.42   10.32
   4   2   8  364.37    7.19
   2  -4  -8  297.73    6.35
   4   2   8  351.36    6.59
   4  -2  -8  309.13    6.76
   4   2   8  341.69    7.79
  -4  -2  10   83.90    7.64
   4   2  10   93.49    6.96
  -4  -2  10   84.13    6.17
   4   2  10   87.12    6.89
   2   4  10   90.84    6.31
  -2  -4  10   80.63    9.07
  -2  -4  10   77.60    4.85
  -2  -4  10   63.42    7.07
   2   4  10   82.70    7.90
   2   4  10   99.62    8.79
   4   2  10   89.77    6.67
   2  -4 -10   71.98    5.77
  -2  -5   1   57.59    3.07
  -2  -5   1   58.73    4.68
   5  -2  -1   44.82    3.38
   2   5   1   52.75    3.43
   2   5   1   61.37    4.07
   5   2   1   59.69    4.18
   2  -5  -1   62.12    4.26
  -5  -2   1   60.41    3.95
  -5   2  -1   57.12    3.61
  -2   5  -1   57.15    3.85
   5   2   3  124.72    4.65
  -2  -5   3  116.88    4.29
   2  -5  -3  102.43    8.19
  -5   2  -3  123.09    5.36
   2   5   3  116.16    4.01
   2  -5  -3  116.95    4.54
  -2   5  -3  120.93    4.26
  -5  -2   3  122.92    4.47
   5  -2  -3  110.60    4.84
   5   2   3  115.51    4.95
   2   5   3  118.07    4.81
  -2  -5   3   87.23    5.96
   2  -5  -3  112.13    7.31
   2  -5  -5  380.84    6.27
   2   5   5  397.03    5.73
   5   2   5  338.33    5.77
   5  -2  -5  384.49    6.87
  -2  -5   5  415.72    6.33
   5  -2  -5  450.89   10.59
   2   5   5  371.84    7.63
   5   2   5  401.96    7.07
  -2  -5   5  339.50   14.14
  -5  -2   5  414.08    6.84
   5   2   7  122.93    5.51
  -2  -5   7  119.87    9.43
   2  -5  -7  107.91    3.89
  -2  -5   7  126.18    4.10
  -5  -2   7  126.77    5.46
   2   5   7  126.77    5.32
   2   5   7  120.00    5.72
   5   2   7  124.19    4.29
   5  -2  -7  119.58    5.39
   5   2   9  114.86    6.41
  -2  -5   9   99.19    9.14
  -2  -5   9  125.25    6.22
   2   5   9  120.43    5.88
   2   5   9  111.73    7.70
   2   5   9  127.82    7.48
   5   2   9  127.71    6.46
   5  -2  -9  104.47    5.91
   2  -5  -9   92.51    4.25
  -5  -2   9  125.63    7.06
   5   2   9  139.74    6.56
   2   5  11   91.97    7.04
   5   2  11   86.38    7.82
  -2  -5  11   72.39    7.96
  -2  -5  11   99.04    7.35
   2   5  11   93.52   10.27
   5   2  11   86.31    7.65
   5   2  11   96.16    7.73
   2   5  11   79.03    8.47
  -5  -2  11   71.35    6.69
  -5  -2  11   71.27   11.02
   2   6   0  335.24    5.51
  -6  -2   0  439.75    6.51
   2   6   0  425.57    5.91
   2  -6   0  453.78    7.21
   6  -2   0  447.81    7.38
  -2  -6   2  407.81    8.16
   2   6   2  509.62    7.28
   2   6   2  493.94    7.53
   2  -6  -2  463.06    7.00
  -2  -6   2  508.37    6.67
   2  -6  -2  556.67    9.98
   6   2   2  501.77    7.28
  -6   2  -2  503.33    7.59
   6  -2  -2  479.59    8.08
  -6  -2   2  479.62    6.80
  -2   6  -2  432.41    5.70
   6  -2  -4   55.66    4.50
   2  -6  -4   51.69    3.23
   6   2   4   56.85    4.31
  -2  -6   4   59.20    3.82
   2   6   4   54.11    3.44
  -6   2  -4   56.57    4.73
  -6  -2   4   53.21    3.32
  -2   6  -4   56.91    2.96
   6   2   4   52.09    3.48
  -2  -6   4   48.30    5.71
   2   6   4   63.36    4.43
   2  -6  -6  371.56    6.58
   6   2   6  404.75    7.06
   6  -2  -6  378.40    7.21
   2   6   6  404.42    6.40
  -2  -6   6  386.88    5.68
   6  -2  -6  438.26   10.37
  -6  -2   6  430.49    7.24
   2   6   6  415.83    8.80
   6   2   6  389.48    7.11
  -2  -6   6  322.36   14.86
   6   2   8  201.97    6.42
   2   6   8  191.64    4.71
  -2  -6   8  217.03    6.16
   2   6   8  232.23    9.63
   2   6   8  209.15    7.94
  -6  -2   8  195.66    6.17
   2  -6  -8  175.93    5.83
   6   2   8  202.66    6.37
   6  -2  -8  162.49    6.16
  -2  -6  10   58.03    6.58
  -2  -6  10   43.25    6.75
   2   6  10   68.68    9.08
   6   2  10   50.11    6.70
   6   2  10   54.71    6.56
   2   6  10   60.57    4.36
   6  -2 -10   53.01    7.40
  -6  -2  10   53.68    6.03
   2  -6 -10   45.76    4.35
   2   6  10   51.24    7.58
   6   2  10   70.25    6.87
   2  -7  -1  257.29    5.08
   2   7   1  258.12    5.25
   7  -2  -1  263.42    5.89
  -2  -7   1  247.57    5.99
   2   7   1  317.64    5.76
  -7  -2   1  263.86    5.39
   2  -7  -1  301.66    6.48
   7   2   1  271.89    4.80
  -2  -7   1  286.41    5.41
  -2   7  -1  242.54    4.38
  -7   2  -1  282.19    6.10
   2  -7  -3  940.63   13.58
  -2  -7   3  729.78   10.59
   2  -7  -3  933.61    9.55
  -7   2  -3  992.04    9.88
   2   7   3 1076.35   11.41
  -2  -7   3  901.49    8.25
   7   2   3 1029.48   10.35
  -7  -2   3  965.36   10.05
   7  -2  -3  908.54   11.68
  -2   7  -3  880.00    8.13
   2   7   3  931.04    8.66
   2   7   5  310.55    5.86
  -2  -7   5  225.29    8.32
   7   2   5  297.50    5.28
  -2  -7   5  294.41    5.38
   2   7   5  281.01    6.60
   7  -2  -5  341.77    8.42
   2  -7  -5  285.51    5.85
   7  -2  -5  303.64    7.07
  -7  -2   5  333.66    6.27
  -7   2  -5  288.54    6.06
  -2   7  -5  322.55    5.58
   7   2   5  297.58    6.43
   7  -2  -7  226.13    6.73
   2   7   7  266.63    6.03
   7   2   7  259.06    6.36
  -2  -7   7  281.46    6.01
   7  -2  -7  283.26    9.44
  -7  -2   7  265.47    6.59
   2   7   7  245.03    7.03
   7   2   7  269.62    6.74
   2  -7  -7  241.07    5.98
   2   7   9  220.66    9.02
   2   7   9  239.83    6.57
   7   2   9  239.82    7.38
  -2  -7   9  235.02    6.89
   2   7   9  254.84   11.60
  -7  -2   9  226.64    7.02
   2  -7  -9  186.89    5.13
   7  -2  -9  189.02    7.00
   7   2   9  257.85    7.55
   2   8   0  519.99    6.85
   2  -8   0  487.18    7.41
  -8  -2   0  402.08    5.53
   2   8   0  368.02    5.51
   8  -2   0  469.20    7.21
  -2  -8   2  425.60    5.38
  -2  -8   2  385.78    6.99
   2  -8  -2  525.40    8.47
   2   8   2  454.77    6.30
   2  -8  -2  454.08    6.89
  -8  -2   2  473.57    6.66
   8   2   2  491.54    6.72
   8  -2  -2  481.26    7.54
   2   8   2  476.68    6.58
  -2   8  -2  420.14    5.40
  -8   2  -2  435.07    5.94
   2  -8  -4  381.56    5.67
  -2  -8   4  383.20    8.32
   2   8   4  496.91    7.90
  -2  -8   4  460.00    6.11
   8   2   4  445.75    6.20
  -8  -2   4  485.68    7.09
  -2   8  -4  487.94    6.23
   2  -8  -4  445.50   10.85
   8   2   4  341.05    6.27
  -8   2  -4  439.01    5.94
   8  -2  -4  451.91    8.11
   2   8   4  499.12    6.74
  -2  -8   6  208.71    9.78
   2   8   6  254.81    4.63
   8  -2  -6  242.08    6.85
   2   8   6  253.13    6.83
  -2  -8   6  253.81    4.64
   8  -2  -6  292.92    8.15
   2  -8  -6  245.26    6.05
  -8  -2   6  284.75    6.42
   8   2   6  283.12    6.15
   8   2   6  267.98    6.52
  -8   2  -6  245.56    4.97
   8   2   8  156.58    6.09
   8  -2  -8  120.48    6.43
   2   8   8  153.08    5.76
   2   8   8  135.44    7.88
  -2  -8   8  164.66    5.75
   2  -8  -8  148.79    5.90
   8  -2  -8  168.73   10.40
  -8  -2   8  158.90    6.21
   8   2   8  139.60    4.95
   2   8  10  107.01    6.45
  -2  -8  10   92.24    6.85
   8   2  10   94.21    7.24
  -8  -2  10   80.93    6.65
   8   2  10  102.79    7.18
   8   2  10  100.30    7.47
   2  -8 -10   78.52    6.63
   8  -2 -10   70.51    6.87
  -2  -9   1  311.78    5.46
  -9  -2   1  249.31    4.43
   2  -9  -1  292.17    6.00
  -2  -9   1  262.16    5.61
   2   9   1  238.34    4.38
   2  -9  -1  279.89    5.42
   9  -2  -1  244.43    4.88
   2   9   1  267.37    4.81
   9   2   1  302.40    5.53
  -2   9  -1  277.71    4.55
  -9   2  -1  297.22    5.98
   2   9   3  326.66    5.84
   2  -9  -3  341.09    7.57
  -2  -9   3  243.44    6.10
   2  -9  -3  282.53    4.94
   2   9   3  380.27    6.73
  -9  -2   3  329.62    5.97
   9   2   3  329.64    5.97
  -9   2  -3  327.91    6.19
  -2  -9   3  280.47    4.44
   9  -2  -3  257.10    5.21
  -2   9  -3  325.71    5.34
   9  -2  -5   63.92    4.95
  -2  -9   5   45.49    5.96
   2  -9  -5   56.80    8.97
  -2  -9   5   58.95    4.23
   2   9   5   75.31    6.11
   9   2   5   57.78    4.77
   2  -9  -5   62.51    4.96
  -9   2  -5   56.03    3.64
  -9  -2   5   70.83    4.80
  -2   9  -5   65.56    4.26
   2  -9  -5   59.07   10.00
   9   2   5   61.89    5.08
   2   9   5   65.81    3.48
  -2  -9   7  162.73    5.38
   9   2   7  146.54    4.64
   2   9   7  163.24    7.44
   9  -2  -7  179.21    8.69
  -9  -2   7  166.98    6.09
  -9   2  -7  134.17    5.78
   2   9   7  161.34    5.54
   9  -2  -7  124.60    6.42
   9   2   7  156.20    4.94
   2  -9  -7  130.37    4.62
  -2  -9   9   66.17    6.13
   9   2   9   67.36    6.28
   2   9   9   61.24   11.95
   2   9   9   48.63    4.27
  -9  -2   9   57.05    6.06
   9   2   9   75.55    6.63
   2   9   9   70.83   14.30
   9  -2  -9   60.11   11.68
   2  -9  -9   48.25    6.17
   9  -2  -9   53.84    7.71
   2 -10   0   51.16    4.69
  10  -2   0   47.96    3.42
   2 -10   0   59.79    4.63
   2  10   0   58.35    4.24
 -10  -2   0   47.26    4.14
 -10  -2   2  197.54    4.30
   2  10   2  247.58    5.30
  -2 -10   2  193.56    4.05
  -2 -10   2  194.61    5.38
   2  10   2  290.62    6.03
  10   2   2  233.77    4.46
  10  -2  -2  235.81    5.69
   2 -10  -2  216.54    5.49
  -2  10  -2  250.72    5.04
   2 -10  -2  238.35    6.23
 -10   2  -2  213.98    4.59
   2 -10  -4  160.01    5.44
  -2 -10   4  131.74    5.43
 -10   2  -4  155.16    4.36
   2  10   4  165.72    4.05
   2  10   4  202.30    5.97
 -10  -2   4  186.38    5.45
  10   2   4  189.48    5.42
  -2 -10   4  157.91    4.51
  -2  10  -4  183.23    4.71
   2 -10  -4  183.03    8.00
  10  -2  -4  162.11    5.60
   2 -10  -6   30.55    3.74
  -2 -10   6   20.93    6.57
   2  10   6   33.10    4.90
  10  -2  -6   26.97    5.83
  10  -2  -6   32.07    5.57
  -2 -10   6   29.54    4.27
  10   2   6   30.28    5.01
   2  10   6   34.05    6.14
 -10  -2   6   25.20    5.29
  -2  10  -6   24.92    4.57
  10   2   6   25.59    5.48
 -10   2  -6   31.86    3.74
  10  -2  -8   66.85    6.33
   2  10   8   81.95    5.72
  -2 -10   8   82.76    5.67
  10   2   8   74.72    4.57
   2  10   8   88.96    8.76
 -10  -2   8   83.61    6.27
  10  -2  -8   86.84    8.85
  10   2   8   87.16    6.75
   2 -10  -8   75.72    6.22
  -2 -11   1  281.37    5.27
  -2 -11   1  411.83    6.53
   2 -11  -1  387.69    6.80
   2 -11  -1  449.56    7.74
   2  11   1  484.24    7.00
  11  -2  -1  361.95    5.82
  11   2   1  436.04    6.36
  -2  11  -1  447.32    6.54
 -11  -2   1  403.12    6.23
 -11   2  -1  435.77    6.78
   2 -11  -3   90.20    5.42
   2  11   3   95.94    4.78
  -2 -11   3   85.44    4.25
   2 -11  -3   78.71    3.75
   2  11   3  102.60    5.16
  11   2   3   93.85    5.04
 -11   2  -3   98.33    5.18
 -11  -2   3   73.74    3.69
  11  -2  -3   87.04    4.99
  -2  11  -3   92.48    4.33
  -2 -11   3   69.11    4.75
   2 -11  -5   88.46    4.21
  -2 -11   5   94.93    6.72
  -2 -11   5   95.45    3.42
   2  11   5  102.74    3.90
 -11  -2   5  119.20    5.52
  11   2   5  115.19    5.55
   2  11   5  114.40    5.72
   2 -11  -5  100.13    7.94
  11  -2  -5  109.05    5.60
  -2  11  -5   99.62    3.53
 -11   2  -5   91.23    4.08
  11   2   5  129.56    6.16
  -2 -11   7  103.88    4.10
  11  -2  -7  129.01    7.16
   2  11   7  143.31    5.88
  11   2   7  155.61    6.05
  11  -2  -7  148.60    7.79
 -11  -2   7  143.34    6.53
   2  11   7  135.93    7.57
  -2 -11   7  108.64   12.13
 -11   2  -7  122.50    4.44
  11   2   7  151.61    7.18
   2 -11  -7  114.83    6.48
  -2 -11   9   42.50    6.29
   2  11   9   47.63    6.30
  11   2   9   44.06    4.82
 -11  -2   9   42.56    6.81
  11  -2  -9   25.67   10.28
  11   2   9   53.36    7.72
   2 -11  -9   41.56    6.96
   2 -12   0  195.30    5.85
   2 -12   0  222.28    6.09
  12  -2   0  207.31    5.69
   2  12   0  229.62    5.54
 -12  -2   0  165.70    4.01
  -2 -12   2  219.87    5.83
   2 -12  -2  245.24    6.23
   2 -12  -2  288.47    7.04
  -2 -12   2  264.26    5.67
   2  12   2  327.15    6.43
  12   2   2  248.23    4.69
  12  -2  -2  248.94    5.18
 -12  -2   2  230.86    4.62
  -2  12  -2  293.52    5.76
 -12   2  -2  242.28    4.88
  -2 -12   4  160.73    6.04
 -12  -2   4  167.06    4.65
   2 -12  -4  182.64    6.11
  -2 -12   4  183.47    5.00
   2  12   4  206.38    5.73
 -12   2  -4  184.35    4.67
  12   2   4  208.78    5.78
   2  12   4  230.13    6.27
  -2  12  -4  191.61    4.08
   2 -12  -4  218.21    8.75
  12  -2  -4  203.49    6.29
   2 -12  -6  150.65    6.52
  -2 -12   6  127.18    8.57
 -12   2  -6  157.39    6.31
  12  -2  -6  170.01    7.23
  -2 -12   6  142.56    4.06
   2  12   6  175.59    4.62
  12  -2  -6  154.69    8.40
   2 -12  -6  154.99   18.92
  12   2   6  159.05    4.82
 -12  -2   6  158.85    6.54
   2  12   6  159.80    6.52
   2 -12  -6  140.94   17.12
  -2  12  -6  170.76    5.59
  12   2   6  189.08    7.61
  12  -2  -8   32.44    6.78
  -2 -12   8   38.74    5.87
   2  12   8   62.28    6.21
 -12  -2   8   46.18    6.64
  12   2   8   56.06    6.39
  12  -2  -8   54.82    9.98
   2  12   8   51.64    9.55
  12   2   8   55.46    5.62
   2 -12  -8   34.60    4.96
  -2 -13   1  139.84    5.37
  -2 -13   1  162.38    5.47
   2 -13  -1  149.30    5.93
   2 -13  -1  176.88    6.32
  13  -2  -1  161.08    5.55
   2  13   1  158.66    4.36
  13   2   1  175.66    5.25
  -2  13  -1  152.59    4.11
 -13  -2   1  112.26    3.88
 -13   2  -1  180.58    5.71
 -13  -2   3  214.99    5.94
  -2 -13   3  153.86    5.77
   2 -13  -3  182.97    6.33
   2  13   3  233.42    6.21
 -13   2  -3  202.82    6.07
  13   2   3  220.62    5.93
  -2  13  -3  220.84    5.66
  13  -2  -3  206.10    6.42
   2 -13  -3  204.71    7.08
  -2 -13   3  203.47    5.34
   2 -13  -5   96.03    4.57
  -2 -13   5   76.09    6.22
  -2 -13   5   76.82    3.53
 -13  -2   5  108.85    6.00
  13   2   5  102.74    4.33
   2  13   5  112.37    5.87
   2 -13  -5   89.70    7.26
 -13   2  -5  108.60    6.00
  -2  13  -5  107.78    5.30
  13   2   5  105.73    5.36
  13  -2  -5  101.66    6.14
  13  -2  -7   94.97    7.87
 -13  -2   7  122.00    6.87
  -2 -13   7   99.00    5.83
   2  13   7  128.27    6.31
  13  -2  -7  116.09    7.99
 -13   2  -7  102.50    4.92
  13   2   7  105.09    6.40
   2  13   7  116.35    8.10
  13   2   7  145.58    8.25
  -2 -13   7   88.12   11.70
   2 -13  -7   85.21    5.37
   2 -14   0   82.43    5.55
   2 -14   0   93.82    5.86
  14  -2   0   86.97    3.94
   2  14   0  102.42    5.17
 -14  -2   0   77.20    4.01
  -2 -14   2   69.98    5.17
   2 -14  -2   85.96    5.90
   2 -14  -2   72.89    5.64
  -2 -14   2   74.25    4.03
   2  14   2   93.88    5.48
  14   2   2   87.88    5.26
  14  -2  -2   73.80    4.13
 -14   2  -2   68.64    4.19
  -2  14  -2   77.03    4.09
 -14  -2   2   79.80    5.33
  -2 -14   4   57.90    6.07
   2 -14  -4   69.23    6.16
  -2 -14   4   63.87    4.97
 -14   2  -4   72.13    4.27
  14   2   4   73.24    4.32
   2  14   4   77.41    5.49
  -2  14  -4   66.99    4.02
   2 -14  -4   72.92    8.34
  14  -2  -4   68.54    5.94
 -14  -2   4   66.63    5.86
   2 -14  -6   54.17    6.82
  -2 -14   6   50.95    8.53
 -14  -2   6   66.24    6.53
   2 -14  -6   42.45   10.49
  14  -2  -6   70.21    6.79
  -2 -14   6   43.69    3.86
 -14   2  -6   63.25    4.69
  14   2   6   66.12    6.30
   2  14   6   54.94    6.12
  -2  14  -6   64.14    4.06
   2 -14  -6   40.02   12.31
  14   2   6   59.17    5.64
  -2 -15   1   27.16    3.84
  -2 -15   1   45.25    4.11
   2 -15  -1   50.22    5.84
   2 -15  -1   54.55    5.98
   2  15   1   56.77    5.53
  15  -2  -1   54.73    5.26
  15   2   1   44.93    3.98
 -15  -2   1   53.62    5.32
  -2  15  -1   48.89    4.05
 -15   2  -1   46.61    4.28
   2 -15  -3   17.04    6.08
  -2 -15   3   14.57    5.46
  -2 -15   3   20.66    4.95
 -15   2  -3   26.77    5.99
   2  15   3   29.03    5.51
  15   2   3   17.74    5.43
  -2  15  -3   22.09    3.75
  15  -2  -3   28.58    5.72
 -15  -2   3   20.19    3.94
   2 -15  -3   27.88    6.06
  -2 -15   5   74.86    7.02
   2 -15  -5   73.57    5.11
  -2 -15   5   73.25    4.07
   2 -15  -5   83.82   10.19
  15   2   5  113.02    6.35
   2  15   5  106.59    6.44
   2 -15  -5   86.16    8.69
 -15   2  -5  109.31    6.58
  -2  15  -5  102.64    6.03
  15   2   5  127.61    8.43
 -15  -2   5  111.66    6.77
  15  -2  -5  109.72    7.01
   2 -16   0   70.63    6.26
   2 -16   0   71.95    4.82
  16  -2   0   77.37    5.96
 -16  -2   0   69.50    4.30
   2  16   0  100.32    5.84
   2 -16  -2   50.19    6.20
  -2 -16   2   43.25    4.21
   2 -16  -2   35.45    4.92
 -16   2  -2   54.42    6.47
   2  16   2   55.00    5.74
  16   2   2   57.32    5.88
  16  -2  -2   43.48    4.44
 -16  -2   2   50.65    5.93
  -2  16  -2   53.61    4.23
  -2 -16   2   40.88    5.65
  -2 -16   4   39.81    6.62
   2 -16  -4   35.88    5.28
  -2 -16   4   54.54    5.70
 -16   2  -4   50.61    5.00
  16   2   4   58.30    6.43
   2  16   4   64.77    6.03
  -2  16  -4   61.50    6.29
  16   2   4   85.44    8.28
   2 -16  -4   46.36    7.65
 -16  -2   4   62.71    6.57
  16  -2  -4   47.30    5.08
  -2 -17   1   35.43    4.61
  -2 -17   1   66.25    4.92
   2 -17  -1   80.12    7.11
   2 -17  -1   56.74    5.05
 -17  -2   1   96.21    6.36
   2  17   1   86.91    6.30
  17  -2  -1   74.96    4.79
 -17   2  -1   78.64    5.06
  17   2   1   68.45    4.69
  -2  17  -1   94.72    6.56
  -2 -17   3   39.37    6.70
   2 -17  -3   60.71    7.48
  -2 -17   3   62.76    6.35
 -17   2  -3   64.40    5.10
   2  17   3   87.37    6.26
  17   2   3   63.11    4.71
 -17  -2   3   77.48    6.77
  -2  17  -3   73.21    4.96
  17  -2  -3   60.82    4.98
   2 -17  -3   42.15    7.59
   3  -3   0 6638.09   50.44
   3   3   0 7413.88   51.28
   3   3   0 7683.20   59.58
  -3  -3   2  377.39    6.43
   3   3   2  367.68    6.94
   3  -3  -2  320.04    9.71
   3   3   2  374.80    7.18
   3  -3  -4 1308.62   12.36
  -3  -3   4 1557.40   13.86
   3   3   4 1489.42   16.06
   3   3   4 1518.87   13.63
  -3  -3   6  860.23   10.01
   3   3   6  802.62   11.12
   3  -3  -6  719.89    8.75
   3   3   6  825.46    9.84
   3   3   8  199.68    5.06
   3   3   8  198.51    6.80
  -3  -3   8  222.76    6.29
   3   3   8  215.52    7.10
   3  -3  -8  178.21    5.77
  -3  -3  10  138.94    7.79
   3   3  10  177.21    7.19
  -3  -3  10  162.03    6.88
   3   3  10  142.29    7.40
   3   3  10  182.87    8.10
   3  -3 -10  130.21    6.19
   3  -4  -1  569.55   10.48
   4  -3  -1  621.26   10.40
   4   3   1  666.80    8.59
   3  -4  -1  640.98   10.23
  -4  -3   1  564.67    7.16
  -3  -4   1  544.22   10.53
   4   3   1  638.31    9.60
   3   4   1  668.30    8.59
  -4   3  -1  581.25    8.20
  -3  -4   1  642.36    8.05
   3   4   1  672.89    9.43
  -3  -4   3  353.79    6.00
   3  -4  -3  334.89    6.14
   4  -3  -3  352.10    6.92
   3  -4  -3  300.74   12.66
   4   3   3  359.98    6.55
   3  -4  -3  319.82   13.02
   3   4   3  282.52    5.49
   4  -3  -3  305.99    8.79
   4   3   3  322.78    5.79
   3   4   3  334.42    5.78
  -4  -3   3  360.65    6.01
  -4  -3   5  348.08    6.25
   4  -3  -5  287.23    5.25
   3  -4  -5  295.61    5.94
  -3  -4   5  331.83    6.02
   3   4   5  319.80    6.22
   4   3   5  321.77    6.58
   3   4   5  331.02    6.81
   4   3   5  317.13    6.27
   4  -3  -7  208.58    5.90
   4   3   7  240.74    6.53
  -4  -3   7  245.73    6.09
  -3  -4   7  252.35    6.04
   3   4   7  230.09    6.64
   3   4   7  213.72    4.95
   3  -4  -7  187.51    4.61
   4   3   7  240.17    6.41
   4   3   9   47.41    6.09
   3   4   9   40.34    4.11
  -4  -3   9   46.20    5.57
   4   3   9   37.40    5.83
   3   4   9   39.17    5.69
  -3  -4   9   45.02    5.44
   3   4   9   47.17    6.02
   4   3   9   42.89    5.84
   3  -4  -9   41.00    5.29
   4  -3  -9   36.71    5.24
  -4  -3  11  127.21    7.16
  -3  -4  11  123.11    7.68
   4   3  11  133.79    8.06
   3   4  11  138.31    9.30
   3   4  11  157.58   10.89
   3   4  11  156.98    5.78
   4   3  11  139.35    8.69
   4   3  11  149.79    7.86
  -4  -3  11  115.84    8.93
  -3  -4  11  114.39    8.64
   3  -5   0    2.21    3.71
   3   5   0    0.55    2.74
   3   5   0    1.56    3.33
   5  -3   0    4.84    4.27
  -5  -3   0    3.80    3.55
   3  -5   0   -0.54    3.40
  -3  -5   2  870.18    8.56
  -5   3  -2  853.49    9.26
   5  -3  -2  939.70   13.41
   3  -5  -2  969.14   11.62
   5   3   2  969.68   10.37
   3  -5  -2  891.10   13.45
  -5  -3   2  935.93    9.59
   3   5   2  975.28   10.43
   5   3   2  830.49   10.44
  -3  -5   2  868.93   14.74
   3  -5  -2  929.82   14.88
   3   5   2  824.61    9.34
   3   5   4  173.54    4.39
   3  -5  -4  166.42    4.95
   5  -3  -4  172.77    5.34
   5   3   4  185.22    5.26
   5  -3  -4  177.99    7.25
   3   5   4  181.24    5.37
   5   3   4  177.48    5.42
  -5  -3   4  188.12    5.21
  -3  -5   4  166.50    3.84
  -5  -3   6   51.54    3.53
   3  -5  -6   42.74    4.76
   5  -3  -6   49.24    4.68
   3   5   6   64.18    4.70
  -3  -5   6   46.23    3.21
   5   3   6   44.51    3.40
   3   5   6   49.28    4.70
   5   3   6   51.23    3.60
  -5  -3   8  180.76    6.09
   3   5   8  170.91    5.95
   5   3   8  162.52    6.21
  -3  -5   8  155.92    4.56
   3   5   8  171.88    7.52
   3  -5  -8  121.39    4.31
   5  -3  -8  149.68    5.85
   5   3   8  177.43    6.35
   3   5  10   64.73    6.37
  -3  -5  10   55.12    6.42
   5   3  10   64.98    5.00
   5   3  10   62.33    6.66
   3   5  10   57.20    6.20
   3   5  10   59.82    7.25
   5   3  10   58.06    6.69
   5  -3 -10   52.22    6.07
   3  -5 -10   51.18    6.01
  -5  -3  10   60.17    7.26
  -3  -6   1  239.29    5.05
   3   6   1  240.47    5.14
  -6   3  -1  234.94    6.02
   3  -6  -1  231.43    5.87
  -6  -3   1  220.62    5.03
   6   3   1  220.97    4.38
   3   6   1  200.94    4.50
   6   3   1  222.17    5.95
   6  -3  -1  184.55    4.80
  -3  -6   1  215.42    6.53
   3   6   3  131.07    4.08
  -3  -6   3  127.34    4.34
   3  -6  -3  131.87    4.82
   3  -6  -3  136.85    6.78
   3  -6  -3  117.60    7.33
   6   3   3  133.94    4.76
   6  -3  -3  121.99    5.08
  -6  -3   3  116.03    3.65
   6   3   3  128.31    5.07
  -6   3  -3  134.68    5.23
  -3  -6   3  112.71    7.07
   3   6   3  137.31    4.70
   3   6   5  336.82    6.10
   3  -6  -5  297.38    6.05
   6  -3  -5  279.85    5.63
  -3  -6   5  313.75    5.74
   6  -3  -5  342.30   10.07
   6   3   5  271.21    5.17
   3   6   5  308.93    6.63
  -6  -3   5  292.33    5.16
   6   3   5  274.13    5.25
   3   6   7   68.96    5.18
   6   3   7   65.17    5.14
  -3  -6   7   69.50    4.95
   6  -3  -7   59.58    5.31
   3   6   7   67.47    5.20
  -6  -3   7   69.37    5.05
   6   3   7   65.41    5.45
   3  -6  -7   65.07    3.62
   6   3   9  114.83    6.37
  -3  -6   9  112.16    6.06
   3   6   9  121.32    8.83
   3   6   9  109.06    7.49
   3  -6  -9   93.68    5.94
  -6  -3   9  104.37    5.84
   6  -3  -9   84.42    5.96
   3   6   9  116.28    5.85
   6   3   9  114.16    4.80
   3   7   0  156.06    4.51
  -7  -3   0  141.83    4.52
   3  -7   0  144.68    4.56
   3   7   0  126.47    4.49
   7  -3   0  140.20    5.09
  -7   3  -2  942.58    9.27
  -3  -7   2  956.78    8.57
   3   7   2 1098.53   11.08
   3  -7  -2 1025.48   11.36
   7  -3  -2 1005.13   12.40
   3  -7  -2 1085.53   13.61
   7   3   2  998.10    9.44
  -7  -3   2  987.45    9.63
  -3  -7   2  954.79   12.88
   3   7   2 1030.08   10.00
  -3   7  -2  950.07    9.06
   7   3   2  924.27   12.14
   3  -7  -2  609.20    9.70
   3   7   4  266.29    6.01
   3   7   4  248.58    4.63
   3  -7  -4  220.11   11.88
   3  -7  -4  204.35    4.44
  -3  -7   4  236.90    4.94
   7   3   4  262.13    5.71
  -7   3  -4  233.02    4.80
  -7  -3   4  258.66    5.75
   3  -7  -4  228.79   10.54
   7   3   4  235.88    5.82
   7  -3  -4  237.32    7.01
  -3  -7   4  202.18    9.83
   3  -7  -6  141.22    5.55
   7  -3  -6  133.94    5.74
  -3  -7   6  150.96    4.98
   7   3   6  154.20    5.43
   7  -3  -6  164.08    8.75
  -7  -3   6  159.07    5.47
   7   3   6  146.67    5.43
   3   7   6  124.89    5.44
   3   7   6  131.58    3.99
   3   7   8  260.50    6.35
  -3  -7   8  266.44    6.56
   7   3   8  242.53    5.78
   7  -3  -8  191.34    6.65
  -7  -3   8  265.18    6.67
   3   7   8  249.34    7.36
   7   3   8  262.82    7.04
   3  -7  -8  226.61    6.50
   7   3  10   89.59    7.22
   3   7  10   93.05    4.84
  -3  -7  10   87.37    5.16
   7   3  10   87.13    5.26
   3   7  10  100.58   10.02
   7   3  10   90.91    7.41
  -7  -3  10   56.37    4.72
   3  -7 -10   66.79    6.56
   7  -3 -10   77.06    6.53
   3   7  10   82.69    8.19
  -3  -8   1  200.70    5.90
  -3  -8   1  191.81    3.95
   3   8   1  197.61    4.95
   8  -3  -1  219.12    5.63
   3  -8  -1  217.85    4.75
   3   8   1  241.34    5.20
  -8  -3   1  206.03    4.90
   3  -8  -1  234.46    5.92
  -8   3  -1  217.79    5.70
   8   3   1  230.38    5.16
  -3   8  -1  225.78    5.04
  -3  -8   3  598.20   10.55
   3   8   3  722.03    7.33
   3  -8  -3  711.74    8.69
  -3  -8   3  693.21    6.90
   3   8   3  857.34    9.67
   3  -8  -3  769.41   11.54
   8   3   3  794.33    8.68
  -8  -3   3  779.90    8.54
   8  -3  -3  700.85   10.22
   3  -8  -3  616.72   11.17
  -3   8  -3  713.36    7.06
  -8   3  -3  712.87    7.58
   8   3   3  744.44   10.45
   8  -3  -5   56.43    6.04
   3  -8  -5   43.24    3.52
   3   8   5   58.54    4.61
   3   8   5   61.68    4.62
  -3  -8   5   48.66    4.05
   8  -3  -5   56.20    5.53
   8   3   5   60.07    4.83
  -8  -3   5   56.44    4.76
   8   3   5   55.76    4.68
  -8   3  -5   54.31    4.83
  -3  -8   5   41.86    9.06
   3  -8  -7  245.30    6.46
   3   8   7  276.52    7.92
   8  -3  -7  226.02    6.92
   3   8   7  241.84    4.75
  -3  -8   7  250.15    5.92
   8   3   7  261.34    6.44
   8  -3  -7  255.09   10.10
  -8  -3   7  274.07    6.58
   8   3   7  237.03    5.31
   3   8   9  177.75    6.38
  -3  -8   9  145.13    5.14
   8   3   9  147.73    5.42
  -8  -3   9  165.07    6.63
   3   8   9  187.52   11.13
   3   8   9  178.08    8.39
   3  -8  -9  139.76    6.60
   8  -3  -9  135.46    6.91
   8   3   9  162.02    5.41
   9  -3   0   90.72    4.69
  -9  -3   0   74.09    3.19
   3   9   0   83.05    4.28
   3   9   0   94.38    4.27
   3  -9   0   98.97    4.66
  -3  -9   2  175.60    5.94
  -3  -9   2  202.92    4.76
   3   9   2  178.10    3.98
   3  -9  -2  174.10    4.31
   3   9   2  231.58    5.51
   3  -9  -2  207.60    6.13
  -9   3  -2  172.51    4.31
  -9  -3   2  164.62    3.88
   9  -3  -2  203.18    5.63
   9   3   2  205.59    5.14
  -3   9  -2  174.15    3.86
  -3  -9   4  299.77    8.68
   3  -9  -4  352.54    5.61
   3   9   4  412.98    6.29
  -3  -9   4  382.64    5.69
   3   9   4  473.08    7.48
  -9   3  -4  405.31    6.59
   3  -9  -4  357.41   11.06
   9   3   4  378.02    5.72
  -9  -3   4  351.60    5.51
  -3   9  -4  383.79    5.08
   9  -3  -4  409.93    8.55
   9   3   4  381.96    6.51
   3  -9  -4  424.93   10.98
   3  -9  -6   31.35    5.10
   3   9   6   36.06    4.96
  -3  -9   6   34.04    3.20
   9  -3  -6   29.02    5.60
   9  -3  -6   38.16    6.75
   9   3   6   35.57    4.80
  -9   3  -6   28.39    3.75
  -9  -3   6   36.26    5.06
   3   9   6   38.04    4.77
   9   3   6   28.83    5.06
   9  -3  -8  139.75    6.78
   3   9   8  153.50    4.57
   3   9   8  161.12    6.96
  -3  -9   8  176.67    6.04
   9   3   8  171.18    6.47
   3  -9  -8  153.82    6.64
  -9  -3   8  175.38    6.45
   9  -3  -8  175.61   12.08
   9   3   8  170.32    5.31
  -3 -10   1  173.48    4.68
  -3 -10   1  235.18    5.09
   3 -10  -1  213.35    4.77
   3  10   1  227.59    5.26
 -10  -3   1  219.67    5.16
  10  -3  -1  230.57    5.69
   3  10   1  269.90    5.62
   3 -10  -1  268.60    6.50
 -10   3  -1  229.15    5.85
  10   3   1  229.24    4.33
  -3  10  -1  254.03    5.37
  -3 -10   3  151.61    5.94
  -3 -10   3  173.15    4.58
   3 -10  -3  159.67    4.25
   3 -10  -3  174.43    6.17
   3  10   3  185.70    5.08
   3  10   3  201.12    5.67
 -10  -3   3  187.74    5.33
  10   3   3  187.69    5.14
  10  -3  -3  184.92    5.78
  -3  10  -3  195.21    4.81
  10   3   3  165.39    4.59
 -10   3  -3  188.12    5.51
   3 -10  -5   78.30    3.96
   3  10   5   95.15    5.02
  -3 -10   5   85.45    4.30
   3  10   5  106.87    5.53
  10   3   5  100.44    5.04
   3 -10  -5   77.17    8.70
 -10  -3   5  101.09    5.33
   3 -10  -5   87.84   11.06
  10   3   5   85.48    4.08
 -10   3  -5   90.27    5.33
  -3 -10   5   87.35    8.84
  10  -3  -5   91.10    5.49
   3 -10  -7  184.83    6.55
  10  -3  -7  172.24    7.24
   3  10   7  201.57    5.71
  -3 -10   7  141.04    4.30
   3  10   7  198.06    7.84
  10  -3  -7  207.65   10.04
  10   3   7  183.83    6.28
 -10  -3   7  196.47    6.46
  10   3   7  190.66    6.68
  10  -3  -9   46.30    8.25
   3  10   9   53.69    6.07
   3  10   9   51.75    9.26
  10   3   9   49.47    6.58
 -10  -3   9   40.62    6.41
  -3 -10   9   45.17    6.23
   3 -10  -9   29.87    5.01
  10   3   9   55.49    4.94
 -11  -3   0  101.29    4.52
   3 -11   0   89.96    4.21
  11  -3   0  108.06    5.15
   3 -11   0  110.81    5.19
   3  11   0  104.26    3.63
  -3 -11   2  234.83    6.38
  -3 -11   2  307.13    5.53
   3 -11  -2  225.96    5.02
 -11  -3   2  271.97    4.77
   3 -11  -2  328.28    7.35
   3  11   2  370.12    6.44
 -11   3  -2  299.53    6.23
  11  -3  -2  304.71    6.61
   3  11   2  305.87    5.89
  11   3   2  290.97    4.82
  -3  11  -2  333.93    5.97
  -3 -11   4  157.07    6.73
  -3 -11   4  175.69    4.76
   3  11   4  196.96    5.37
   3  11   4  217.20    6.15
 -11  -3   4  218.28    5.85
  11   3   4  189.66    5.62
 -11   3  -4  186.55    5.71
   3 -11  -4  189.23    8.87
   3 -11  -4  162.31    4.60
  -3  11  -4  208.10    5.18
  11  -3  -4  192.36    6.26
  11   3   4  201.25    6.36
   3 -11  -4  214.46    8.58
   3 -11  -6  127.88    4.99
  11  -3  -6  139.36    7.06
  -3 -11   6   98.42    4.00
   3  11   6  142.58    5.42
  11  -3  -6  142.52    7.77
   3  11   6  150.07    6.35
  11   3   6  144.41    5.75
 -11  -3   6  122.39    4.77
 -11   3  -6  140.87    5.69
  11   3   6  156.19    6.39
  -3 -11   6  104.30   10.94
  11  -3  -8   92.01    7.17
   3  11   8   99.62    4.45
   3  11   8  118.37    8.01
  11   3   8  111.51    6.44
 -11  -3   8   99.33    6.61
  11  -3  -8  103.49   10.32
  -3 -11   8   97.02    5.96
  11   3   8  112.24    7.06
   3 -11  -8   92.54    7.04
  -3 -12   1  196.47    5.94
  -3 -12   1  201.19    4.41
   3 -12  -1  207.30    6.22
   3 -12  -1  251.72    6.57
  12  -3  -1  190.57    4.63
   3  12   1  261.52    5.77
 -12   3  -1  238.85    6.10
  12   3   1  227.82    5.39
  -3  12  -1  258.65    5.86
 -12  -3   1  213.56    5.55
  -3 -12   3  146.36    6.30
  -3 -12   3  159.61    4.77
   3 -12  -3  170.69    6.56
   3 -12  -3  144.18    5.86
 -12   3  -3  168.71    5.73
 -12  -3   3  165.21    5.53
   3  12   3  166.61    4.28
   3  12   3  211.20    5.90
  12   3   3  170.75    4.21
  12  -3  -3  171.40    6.08
  -3  12  -3  184.47    5.33
  12   3   3  185.31    6.69
   3 -12  -5  210.21    6.49
  -3 -12   5  204.94    5.11
 -12   3  -5  203.94    4.79
 -12  -3   5  255.94    6.38
   3  12   5  269.81    7.06
  12   3   5  233.23    5.24
   3 -12  -5  221.91   10.23
   3 -12  -5  236.72   12.82
  12   3   5  238.25    6.10
   3  12   5  240.48    6.02
  12  -3  -5  237.10    7.57
  -3 -12   5  210.32    9.43
   3 -12  -7   70.68    5.06
  12  -3  -7   70.79    7.41
   3  12   7   98.50    4.47
  -3 -12   7   61.01    3.92
  12  -3  -7   98.26    7.94
 -12  -3   7   99.98    6.42
   3  12   7   91.03    6.40
  12   3   7  108.50    6.07
 -12   3  -7   86.72    6.14
  12   3   7  102.33    5.27
   3 -13   0  245.63    6.56
   3 -13   0  293.88    6.97
  13  -3   0  255.75    6.39
   3  13   0  320.43    6.06
 -13  -3   0  249.93    5.63
  -3 -13   2  123.07    5.82
 -13  -3   2  149.15    5.39
  -3 -13   2  136.01    5.14
   3 -13  -2  132.34    5.84
   3 -13  -2  152.97    6.37
 -13   3  -2  160.28    5.82
   3  13   2  130.83    4.34
  13  -3  -2  145.19    5.85
  13   3   2  139.56    4.09
  -3  13  -2  168.23    5.51
  -3 -13   4   37.75    6.09
   3 -13  -4   46.84    8.15
   3 -13  -4   43.78    4.15
  -3 -13   4   48.19    4.40
 -13  -3   4   49.75    5.49
   3  13   4   52.94    5.37
   3  13   4   55.25    3.96
  13   3   4   60.35    5.42
 -13   3  -4   50.93    5.52
  -3  13  -4   64.24    5.13
  13   3   4   54.89    4.38
  13  -3  -4   41.26    4.19
   3 -13  -4   52.98    6.20
   3 -13  -6  169.78    7.17
  13  -3  -6  201.60    7.90
  -3 -13   6  171.46    4.48
   3  13   6  218.42    6.44
  13  -3  -6  202.50   10.16
 -13  -3   6  181.97    5.35
   3  13   6  226.81    8.11
  13   3   6  211.04    6.59
 -13   3  -6  160.90    5.05
  13   3   6  239.49    8.19
  -3 -13   6  171.74   12.14
  -3 -14   1   64.65    5.25
   3 -14  -1   42.66    4.29
   3 -14  -1   72.36    5.94
  14  -3  -1   66.99    5.37
   3  14   1   73.85    5.21
 -14   3  -1   68.87    5.94
  14   3   1   60.63    5.00
  -3  14  -1   80.84    5.43
 -14  -3   1   53.33    3.89
  -3 -14   1   50.92    5.36
  -3 -14   3   40.37    5.69
 -14  -3   3   37.48    3.89
   3 -14  -3   53.43    5.91
  -3 -14   3   48.71    4.77
   3 -14  -3   24.68    5.76
 -14   3  -3   70.76    5.71
   3  14   3   49.43    5.47
  14   3   3   53.15    5.31
  14  -3  -3   48.00    5.92
  -3  14  -3   60.63    5.30
  14   3   3   58.29    6.50
   3 -14  -5   43.12    4.69
  -3 -14   5   39.58    3.50
 -14  -3   5   37.37    6.02
   3  14   5   50.74    4.24
 -14   3  -5   51.15    6.01
   3  14   5   54.95    5.77
   3 -14  -5   43.57    9.76
  14   3   5   39.93    4.22
   3 -14  -5   39.19    7.25
  14   3   5   49.90    7.13
  14  -3  -5   49.50    6.40
  -3 -14   5   40.53    8.29
   3 -15   0   89.51    4.78
   3 -15   0  107.01    4.94
  15  -3   0   78.91    5.66
   3  15   0  143.50    5.75
 -15  -3   0  103.21    4.32
  -3 -15   2   23.36    3.71
   3 -15  -2   24.74    4.40
   3 -15  -2   22.12    6.14
 -15   3  -2   26.50    5.90
   3  15   2   30.43    5.39
  15  -3  -2   28.03    5.73
  15   3   2   25.04    5.20
  -3  15  -2   25.36    4.04
 -15  -3   2   19.76    3.91
  -3 -15   2   24.43    5.61
 -15  -3   4   45.59    4.44
   3 -15  -4   34.00    6.56
  -3 -15   4   28.21    5.01
   3  15   4   49.67    5.78
  15   3   4   48.62    4.35
   3 -15  -4   42.04    7.62
 -15   3  -4   53.38    6.31
  15   3   4   45.26    7.23
  15  -3  -4   49.22    6.47
   3 -15  -4   37.45    7.21
  -3 -15   4   39.47    6.72
   3 -16  -1   55.49    4.75
   3 -16  -1   80.05    6.78
 -16   3  -1   84.79    6.38
   3  16   1   81.30    4.46
  16  -3  -1   77.90    6.14
  16   3   1   79.56    5.95
 -16  -3   1   90.90    5.89
  -3  16  -1   96.69    6.27
  -3 -16   1   62.28    5.91
  -3 -16   1   67.72    4.47
   3 -16  -3   83.85    7.26
  -3 -16   3   74.11    4.30
   3 -16  -3   59.78    5.18
   3  16   3   92.35    6.30
  16   3   3   79.99    6.19
  16  -3  -3   70.70    6.60
  -3  16  -3   95.79    6.33
  16   3   3  107.00    7.57
 -16  -3   3   87.89    6.50
  -3 -16   3   54.17    6.75
 -16   3  -3   90.44    6.62
   3 -17   0  102.56    7.09
   3 -17   0  107.44    7.54
  17  -3   0  124.37    6.77
 -17  -3   0  118.85    6.40
   3  17   0  143.41    6.55
  -3 -17   2   83.37    6.65
   3 -17  -2   92.19    7.63
   3 -17  -2   75.51    7.48
 -17   3  -2  105.92    7.10
   3  17   2  114.65    6.62
  17  -3  -2  101.22    6.93
  17   3   2   97.18    4.96
 -17  -3   2   78.01    4.87
  -3  17  -2  113.77    7.09
  17   3   2  130.00    8.10
  -3 -17   2   62.16    6.66
   4  -4   0 1945.58   18.61
   4   4   0 1864.07   18.30
   4   4   0 1824.19   14.81
   4  -4  -2  605.96   11.30
   4   4   2  540.47    7.17
   4   4   2  639.74    8.50
  -4  -4   2  589.94    6.92
  -4  -4   4 1010.33   10.03
   4  -4  -4  916.66   10.59
   4   4   4 1000.07   11.40
   4   4   4 1003.13   10.24
   4   4   6  320.33    6.38
   4  -4  -6  270.90    5.21
   4   4   6  324.44    6.90
  -4  -4   6  331.99    6.24
   4   4   8   58.46    4.13
  -4  -4   8   70.82    5.16
   4   4   8   58.86    5.59
   4  -4  -8   50.40    5.14
   4   4  10  165.35    7.16
  -4  -4  10  153.66    6.77
   4   4  10  153.65    7.33
   4   4  10  152.18    9.15
   4  -4 -10  138.81    6.40
   4   5   1 1923.57   16.55
  -5   4  -1 1509.56   13.81
   5  -4  -1 1869.24   19.40
   4  -5  -1 1771.37   18.90
   4  -5  -1 1921.46   19.57
  -5  -4   1 1804.94   14.21
   5   4   1 1917.25   15.87
  -4  -5   1 1652.71   19.22
   5   4   1 1858.15   17.72
  -4  -5   1 1851.83   14.50
   4   5   1 1769.77   14.66
  -4  -5   3  313.25    5.44
   4  -5  -3  315.03    6.19
   5  -4  -3  289.88    8.11
   4  -5  -3  309.14    9.27
   5   4   3  310.31    5.88
   4   5   3  317.04    5.96
   4  -5  -3  261.93    8.69
   5   4   3  307.01    6.33
  -5  -4   3  323.77    5.57
   4   5   3  336.15    6.42
  -5  -4   5  278.83    5.81
   4   5   5  252.22    4.88
   4  -5  -5  241.48    4.88
   5  -4  -5  240.29    5.87
   5   4   5  265.87    6.07
   4   5   5  222.76    4.93
  -4  -5   5  267.48    5.57
   5   4   5  258.85    6.05
   4  -5  -7  166.00    5.82
  -5  -4   7  201.71    5.71
  -4  -5   7  200.31    5.74
   5   4   7  195.77    6.14
   4   5   7  196.00    5.98
   4   5   7  170.85    6.07
   5  -4  -7  173.55    5.90
   5   4   7  170.31    4.71
  -5  -4   9  112.76    6.03
   5   4   9  122.67    6.49
   4   5   9  114.34    6.20
  -4  -5   9  116.83    6.08
   5   4   9  109.68    6.38
   4   5   9  101.92    6.37
   4   5   9  131.86    8.56
   4  -5  -9  102.96    5.99
   5  -4  -9   78.37    4.41
   4   6   0  324.59    6.37
   4   6   0  332.86    5.09
   4  -6   0  321.93    6.56
   6  -4   0  301.06    5.72
  -6  -4   0  346.82    5.61
   4  -6   0  354.56    6.32
  -4  -6   2  595.22    6.45
   6  -4  -2  593.28    9.59
   4   6   2  699.40    8.44
  -6   4  -2  600.19    7.26
   4  -6  -2  612.97   10.75
   4  -6  -2  680.92   10.85
   6   4   2  701.62    8.07
  -6  -4   2  617.13    6.74
  -4  -6   2  622.20   11.57
   6   4   2  672.66    9.10
   4   6   2  565.86    7.01
   4   6   4  280.43    5.95
   4  -6  -4  238.15    5.57
   6   4   4  270.09    5.91
   6  -4  -4  259.36    6.52
  -4  -6   4  250.30    5.13
   4   6   4  256.79    5.65
   6  -4  -4  204.01    6.69
  -6  -4   4  268.38    5.52
   6   4   4  241.65    4.91
   4   6   6  170.82    5.58
   4  -6  -6  166.08    5.49
   6  -4  -6  163.12    5.67
  -4  -6   6  172.36    4.21
   6   4   6  179.23    5.68
   4   6   6  184.42    5.71
  -6  -4   6  195.37    5.55
   6   4   6  175.46    5.61
   4   6   8   36.99    4.08
  -4  -6   8   42.02    5.18
   6   4   8   48.51    5.57
   4   6   8   47.55    5.59
  -6  -4   8   46.88    5.28
   4  -6  -8   43.36    5.42
   6  -4  -8   35.12    5.65
   6   4   8   37.79    3.96
  -4  -6  10   98.88    5.17
   6   4  10  110.10    7.19
   4   6  10  121.70    6.84
   4   6  10  124.65    8.64
   4   6  10  112.12    6.99
   6   4  10  114.26    7.90
   4  -6 -10   85.21    6.41
   6  -4 -10   84.96    6.43
  -6  -4  10  104.87    6.47
   6   4  10  124.30    7.16
   4  -7  -1  106.51    5.32
   4   7   1  115.16    4.82
   4   7   1  126.93    4.35
  -7  -4   1  101.13    3.37
   4  -7  -1  121.05    4.85
  -7   4  -1  105.33    3.94
   7   4   1  107.34    3.50
   7   4   1  115.29    5.19
   7  -4  -1  116.08    4.98
  -4  -7   1  110.47    5.53
  -4  -7   1  114.99    3.46
   4   7   3  149.65    4.02
   4   7   3  171.69    4.25
  -4  -7   3  155.09    3.69
   4  -7  -3  178.85    5.23
   4  -7  -3  194.50    7.42
   7  -4  -3  172.02    5.83
   7   4   3  190.03    4.95
  -7  -4   3  182.20    4.88
   4  -7  -3  145.50    6.70
  -4  -7   3  151.05    7.43
   7   4   3  161.63    4.29
  -7   4  -3  181.51    5.40
   4   7   5  138.87    5.14
   4  -7  -5  115.29    4.10
   7  -4  -5  135.75    8.16
  -4  -7   5  103.59    3.65
   7  -4  -5  131.63    5.62
   7   4   5  137.77    5.04
  -7  -4   5  142.10    5.12
   7   4   5  127.10    4.00
   4   7   5  111.39    5.03
   4  -7  -7   57.59    5.34
   7  -4  -7   48.20    5.47
   4   7   7   63.07    5.12
  -4  -7   7   49.35    3.59
   7   4   7   42.39    3.91
   4   7   7   51.89    5.04
  -7  -4   7   66.49    5.12
   7   4   7   60.33    5.30
   7   4   9   86.09    4.84
  -4  -7   9   86.26    6.15
   4   7   9   84.86    4.56
   7   4   9   96.46    6.56
  -7  -4   9   82.22    5.98
   4   7   9   94.45    7.42
   4  -7  -9   70.74    4.67
   7  -4  -9   77.92    6.28
   4   8   0  120.77    4.52
   4  -8   0  113.38    4.89
   4   8   0  132.85    3.51
  -8  -4   0  128.39    4.41
   4  -8   0  130.92    4.77
   8  -4   0  128.54    5.12
  -4  -8   2  150.41    3.71
   4   8   2  152.90    4.01
   4   8   2  173.04    4.85
   8  -4  -2  159.72    5.35
   4  -8  -2  157.97    4.36
   4  -8  -2  155.25    6.16
   4  -8  -2  184.19    6.08
  -8   4  -2  149.13    4.21
  -8  -4   2  165.33    4.60
   8   4   2  178.43    4.84
   8   4   2  167.20    5.39
  -4  -8   2  149.77    6.09
   4   8   4  190.14    4.29
   4   8   4  163.58    4.27
   4  -8  -4  198.82    9.12
  -4  -8   4  178.08    4.70
   4  -8  -4  172.00    5.31
   4  -8  -4  172.24    9.44
  -8   4  -4  188.25    5.43
   8   4   4  192.35    5.30
  -8  -4   4  192.47    5.33
   8  -4  -4  182.19    6.71
  -4  -8   4  154.50    9.28
   8   4   4  182.67    5.54
   4  -8  -6   87.33    4.04
   4   8   6   95.13    5.15
  -4  -8   6   86.36    4.62
   8  -4  -6   88.99    5.76
   8  -4  -6  109.52    8.90
   8   4   6  102.76    5.31
  -8  -4   6  105.74    5.30
   8   4   6   79.37    3.92
   4   8   6  100.21    5.41
   8  -4  -8  140.46    6.76
   4   8   8  175.56    4.68
  -4  -8   8  162.00    5.98
   8   4   8  171.19    6.50
  -8  -4   8  142.12    4.79
   8   4   8  148.71    4.95
   4   8   8  160.85    6.61
   4  -8  -8  144.87    6.53
   4   8  10   54.91    6.61
   8   4  10   58.34    5.20
   4   8  10   48.55    8.04
  -4  -8  10   57.31    6.80
   8   4  10   57.97    6.95
   4   8  10   47.57    8.35
  -8  -4  10   51.49    6.40
   4  -8 -10   41.87    6.85
   8  -4 -10   39.07    6.61
   9  -4  -1  162.58    5.39
   4   9   1  152.60    4.86
   4  -9  -1  148.82    5.43
   4   9   1  153.43    3.96
  -9  -4   1  157.51    4.56
   4  -9  -1  177.42    5.56
   9   4   1  142.06    3.63
   9   4   1  161.67    5.67
  -9   4  -1  132.96    4.09
  -4  -9   1  158.67    5.81
  -4  -9   1  155.99    4.46
  -4  -9   3  245.54    4.22
  -9   4  -3  279.05    6.01
   4   9   3  234.90    4.49
   4  -9  -3  257.99    5.97
   4   9   3  293.39    5.86
   4  -9  -3  328.38    8.42
   9  -4  -3  284.75    6.75
  -9  -4   3  300.00    5.89
   9   4   3  276.70    4.65
   4  -9  -3  235.73    7.60
   9   4   3  282.20    6.37
  -4  -9   3  230.01    7.28
   4   9   5  181.75    5.70
  -4  -9   5  166.34    4.89
   4   9   5  174.67    5.47
   9  -4  -5  187.28    7.36
   9   4   5  167.49    4.38
  -9   4  -5  148.54    4.17
  -9  -4   5  155.93    4.44
   9   4   5  170.56    5.68
   4  -9  -5  128.98    4.36
   9  -4  -5  174.74    7.35
   4  -9  -7  192.47    6.66
   4   9   7  219.40    6.92
   4   9   7  224.27    5.98
   9  -4  -7  176.21    5.71
  -4  -9   7  208.83    6.11
   9   4   7  195.74    5.11
   9  -4  -7  221.93   11.98
  -9  -4   7  242.25    6.52
   9   4   7  210.59    6.68
   9  -4  -9   71.81    6.97
   4   9   9   86.30    6.61
  -4  -9   9   90.59    6.34
   4   9   9  100.64    6.23
   9   4   9   90.78    6.74
  -9  -4   9   86.86    6.39
   4  -9  -9   69.69    5.09
   9   4   9  104.05    6.83
  10  -4   0  325.34    5.60
   4  10   0  333.19    5.76
   4  10   0  406.93    6.08
   4 -10   0  401.87    7.05
 -10  -4   0  363.01    5.73
  -4 -10   2  190.21    3.99
   4 -10  -2  181.97    6.32
   4  10   2  205.50    5.19
   4 -10  -2  179.26    4.63
   4  10   2  199.96    4.33
  10  -4  -2  174.19    4.70
   4 -10  -2  236.05    6.50
 -10  -4   2  192.49    4.15
  10   4   2  181.34    4.13
  10   4   2  213.37    6.29
 -10   4  -2  193.95    4.52
  -4 -10   2  174.78    6.17
  -4 -10   4  256.57    5.17
   4 -10  -4  240.62    6.13
   4  10   4  270.26    5.77
   4  10   4  255.53    5.05
   4 -10  -4  263.90   10.04
 -10  -4   4  243.31    4.82
  10   4   4  256.99    4.86
   4 -10  -4  261.49    8.32
 -10   4  -4  274.53    6.06
  10  -4  -4  257.99    7.06
  10   4   4  266.08    6.56
  -4 -10   4  246.87    9.11
   4 -10  -6  240.89    6.83
  -4 -10   6  244.13    5.65
   4  10   6  259.34    4.84
  10  -4  -6  280.00    9.99
  10  -4  -6  235.67    8.40
   4  10   6  287.11    7.04
  10   4   6  270.40    6.45
 -10  -4   6  289.58    6.65
  10   4   6  253.43    5.62
  10  -4  -8  146.41    7.45
  -4 -10   8  164.79    6.37
   4  10   8  180.09    6.28
   4  10   8  180.84    7.08
  10   4   8  179.79    6.75
 -10  -4   8  179.42    6.58
  10   4   8  168.74    5.52
   4 -10  -8  160.21    7.32
   4  11   1  173.24    5.06
   4 -11  -1  183.30    5.80
 -11  -4   1  158.12    3.83
  11  -4  -1  186.22    5.63
 -11   4  -1  192.50    5.98
   4  11   1  220.39    5.38
   4 -11  -1  210.17    6.34
  11   4   1  177.11    3.93
  11   4   1  142.52    4.71
  -4 -11   1  175.14    6.00
  -4 -11   1  157.17    3.88
   4 -11  -3  197.14    7.37
  -4 -11   3  198.97    5.03
   4 -11  -3  174.22    4.61
   4  11   3  211.94    5.55
   4 -11  -3  218.96    6.87
   4  11   3  254.57    5.94
 -11  -4   3  225.47    5.61
  11  -4  -3  218.40    6.60
  11   4   3  234.79    5.59
 -11   4  -3  175.80    4.54
  11   4   3  219.97    6.42
  -4 -11   3  192.27    6.88
   4 -11  -5  258.91    6.94
  -4 -11   5  267.40    5.56
   4  11   5  305.15    6.09
   4 -11  -5  276.62   14.38
   4  11   5  260.28    5.43
 -11  -4   5  264.60    5.30
  11   4   5  281.91    5.29
   4 -11  -5  248.04   11.94
  -4 -11   5  253.00   11.60
 -11   4  -5  273.68    6.32
  11   4   5  289.86    7.20
  11  -4  -5  287.11    8.11
   4 -11  -7   82.93    4.97
  -4 -11   7   85.21    4.06
  11  -4  -7  101.50    7.35
   4  11   7  128.88    5.64
   4  11   7  131.19    7.61
  11  -4  -7  121.52   10.13
  11   4   7  101.61    4.52
 -11  -4   7   92.74    4.77
  11   4   7  113.91    4.89
 -12  -4   0  138.11    3.87
  12  -4   0  157.59    5.75
   4 -12   0  147.34    4.79
   4 -12   0  153.64    4.66
   4  12   0  187.56    5.21
  -4 -12   2  177.76    4.08
   4 -12  -2  178.33    6.93
   4 -12  -2  177.88    5.98
   4  12   2  171.14    4.13
 -12  -4   2  181.65    4.34
   4 -12  -2  234.56    7.01
   4  12   2  209.69    4.62
  12  -4  -2  200.96    6.30
  12   4   2  206.62    4.25
  12   4   2  219.00    6.59
  -4 -12   2  182.02    6.67
 -12   4  -2  179.24    4.68
   4 -12  -4   86.31    6.70
 -12   4  -4   94.17    5.52
  -4 -12   4   78.17    4.54
   4 -12  -4   70.28    4.15
   4  12   4   97.64    5.26
   4  12   4  107.76    5.61
 -12  -4   4   79.50    4.13
  12   4   4   95.77    4.09
  12  -4  -4   87.26    5.92
  12   4   4   95.51    6.14
   4 -12  -4   72.82    7.41
  -4 -12   4   75.69    6.63
   4 -12  -6  139.13    6.89
  12  -4  -6  165.44    7.75
  -4 -12   6  119.89    4.21
   4  12   6  168.28    4.48
  12  -4  -6  163.14    9.04
   4  12   6  195.03    7.85
 -12   4  -6  152.82    4.75
 -12  -4   6  132.71    4.85
  12   4   6  154.20    4.81
  12   4   6  159.62    6.77
  -4 -12   8   42.25    4.37
  12  -4  -8   49.14    7.64
   4  12   8   52.80    4.67
   4  12   8   56.71    7.98
 -12  -4   8   42.10    4.74
  12  -4  -8   35.17   10.67
  12   4   8   50.05    6.32
  12   4   8   68.69    5.44
   4 -12  -8   41.30    7.31
 -13  -4   1  108.15    3.92
   4 -13  -1  112.96    5.90
 -13   4  -1  128.79    5.86
   4 -13  -1  142.93    6.35
  13  -4  -1  109.71    4.31
   4  13   1  152.83    5.38
  13   4   1  130.80    3.93
  13   4   1  131.57    6.30
  -4 -13   1  118.30    5.91
  -4 -13   1  105.13    3.90
  -4 -13   3   25.95    4.45
   4 -13  -3   25.34    3.80
   4 -13  -3   29.60    5.68
 -13  -4   3   39.93    5.08
   4  13   3   24.29    3.54
   4  13   3   29.45    3.78
   4 -13  -3   29.44    7.77
 -13   4  -3   32.61    5.53
  13  -4  -3   31.78    5.47
  13   4   3   32.41    4.94
  13   4   3   29.80    5.83
  -4 -13   3   23.19    5.94
   4 -13  -5   76.96    6.17
  -4 -13   5   80.19    4.78
   4  13   5   99.20    5.69
 -13  -4   5   78.60    4.31
   4  13   5   99.32    5.98
  13   4   5   80.40    5.82
 -13   4  -5   68.31    4.35
   4 -13  -5   72.57    9.05
   4 -13  -5   78.38   11.39
  13   4   5  107.15    6.66
  -4 -13   5   76.43    8.91
  13  -4  -5   89.97    6.51
   4 -13  -7   46.54    7.10
  -4 -13   7   43.94    5.49
  13  -4  -7   55.82    8.01
   4  13   7   60.24    4.34
  13  -4  -7   53.18    8.12
 -13  -4   7   53.10    6.64
   4  13   7   55.44    6.32
  13   4   7   54.57    6.23
  13   4   7   59.54    7.03
   4 -14   0   59.33    6.10
   4 -14   0   80.24    5.97
  14  -4   0   61.36    4.03
   4  14   0   75.09    5.14
 -14  -4   0   52.73    3.81
 -14  -4   2   62.23    3.93
   4 -14  -2   65.67    6.41
   4 -14  -2   60.58    4.50
   4 -14  -2   75.20    6.21
   4  14   2   61.76    4.09
  14  -4  -2   51.37    4.15
  14   4   2   55.14    3.75
  14   4   2   62.54    6.18
  -4 -14   2   32.84    4.28
 -14   4  -2   56.72    4.25
  -4 -14   2   53.31    5.09
  -4 -14   4   96.81    4.94
   4 -14  -4   95.15    6.34
 -14  -4   4   87.33    4.47
   4  14   4  125.55    5.92
 -14   4  -4   96.28    4.43
   4  14   4  123.75    6.15
  14   4   4  119.59    5.91
   4 -14  -4   82.81    8.26
  14  -4  -4   92.22    6.68
  14   4   4  104.35    5.26
  -4 -14   4   82.62    7.32
   4 -14  -4   89.25    7.53
   4 -14  -6   22.76    6.99
  -4 -14   6   19.99    3.73
   4  14   6   29.02    4.28
 -14  -4   6   27.53    6.59
  14  -4  -6   28.85    8.70
 -14   4  -6   33.02    4.59
   4  14   6   35.71    6.18
  14  -4  -6   32.68    6.70
  14   4   6   25.03    6.14
  -4 -14   6   27.44   11.68
  14   4   6   36.34    7.20
   4 -15  -1   94.36    6.85
   4 -15  -1   85.86    4.97
   4 -15  -1  135.14    7.03
 -15   4  -1  124.16    4.91
  15  -4  -1  119.73    6.12
   4  15   1  149.86    6.08
  15   4   1  130.27    5.66
  15   4   1  136.81    6.95
 -15  -4   1  133.33    5.78
  -4 -15   1  128.83    5.92
  -4 -15   1  108.21    6.30
  -4 -15   3   79.79    5.41
 -15  -4   3   99.91    6.16
   4 -15  -3   95.42    7.04
   4 -15  -3   86.63    6.70
   4  15   3  118.87    6.25
 -15   4  -3  101.24    6.34
  15  -4  -3   93.79    5.12
  15   4   3  108.64    5.84
   4 -15  -3   78.80    7.57
  15   4   3   99.83    5.35
  -4 -15   3   72.80    6.98
  -4 -15   5   28.49    5.10
   4 -15  -5   22.03    6.93
 -15  -4   5   28.00    6.29
   4  15   5   28.93    4.57
   4  15   5   37.46    6.08
   4 -15  -5   18.63   12.13
 -15   4  -5   29.01    6.19
  15   4   5   28.46    4.42
   4 -15  -5   16.55    9.86
  15   4   5   28.24    7.35
  -4 -15   5   19.97    7.55
  15  -4  -5   26.49    6.85
   4 -16   0   68.34    6.61
   4 -16   0   92.81    6.84
  16  -4   0   58.89    4.67
   4  16   0   96.85    5.91
 -16  -4   0   83.00    5.87
   4 -16   0   46.93    4.74
   4 -16  -2   83.82    5.32
   4 -16  -2  104.38    7.31
   4  16   2  131.90    6.55
  16  -4  -2   88.69    5.02
   4 -16  -2   81.08    7.45
  16   4   2  103.93    4.46
  16   4   2  117.45    7.78
 -16   4  -2  116.42    6.99
 -16  -4   2  115.96    6.30
  -4 -16   2   81.16    6.85
  -4 -16   2   96.52    6.13
 -16  -4   4   63.07    5.01
  -4 -16   4   54.80    4.29
   4 -16  -4   64.75    7.48
 -16   4  -4   66.09    4.75
   4  16   4   84.50    6.58
  16   4   4   70.07    4.55
   4 -16  -4   56.86   10.72
  16  -4  -4   80.51    7.53
  16   4   4   79.29    7.94
   4 -16  -4   59.16    8.37
  -4 -16   4   60.63    7.79
 -17   4  -1   66.07    5.21
   4 -17  -1   35.03    7.20
   4 -17  -1   76.89    7.49
   4  17   1   68.23    4.70
  17  -4  -1   50.47    6.63
   4 -17  -1   42.43    5.23
 -17  -4   1   56.19    6.49
  17   4   1   65.20    6.29
  17   4   1   70.97    5.48
  -4 -17   1   60.88    6.49
  -4 -17   1   47.07    6.54
   5   5   0 2300.39   16.61
   5  -5   0 1959.26   17.57
   5  -5   0 2770.96   23.11
   5   5   0 1962.82   17.62
   5  -5  -2  542.54    9.60
   5  -5  -2  655.10   10.43
   5   5   2  631.10    7.74
  -5  -5   2  605.95    7.10
   5   5   2  645.05    8.33
  -5  -5   4  729.17    7.51
   5  -5  -4  782.03   17.92
   5   5   4  638.16    7.99
   5  -5  -4  685.02   15.89
   5   5   4  795.17    8.97
   5  -5  -4  743.30    9.83
   5   5   6  584.55    8.07
  -5  -5   6  585.02    7.86
   5  -5  -6  521.16    8.11
   5   5   6  599.29    9.00
   5   5   8   25.14    4.11
  -5  -5   8   29.58    5.19
   5   5   8   33.09    6.62
   5  -5  -8   27.59    5.46
  -5  -5  10  140.68    6.85
   5   5  10  140.81    7.41
   5   5  10  149.82    7.17
   5   5  10  145.42    8.54
   5  -5 -10  101.05    5.03
   5   6   1  927.94    9.24
   5   6   1  759.04    8.62
  -6   5  -1  736.82    8.35
   6  -5  -1  880.91   11.34
   5  -6  -1  903.71   11.80
   5  -6  -1  932.99   11.52
  -6  -5   1  813.91    7.68
  -5  -6   1  878.05    8.44
   6   5   1  926.80    9.11
   6   5   1  781.52    9.26
   5   6   3  435.27    6.05
   6  -5  -3  415.54    8.99
   5  -6  -3  485.09    7.96
   5  -6  -3  523.62   10.87
   6   5   3  516.23    7.08
   5  -6  -3  447.19   10.24
   5   6   3  492.85    7.03
  -6  -5   3  496.65    6.52
   6   5   3  498.86    7.37
  -5  -6   3  483.84    6.35
   5   6   5  132.54    5.30
  -5  -6   5  114.95    3.69
   5  -6  -5  100.84    5.01
   6  -5  -5  108.86    5.26
   6   5   5  115.48    3.93
   5   6   5  127.10    5.03
  -6  -5   5  128.19    4.84
   6   5   5  122.01    5.27
   6  -5  -7  151.80    5.02
  -5  -6   7  197.98    5.78
   5  -6  -7  166.01    6.16
   6   5   7  169.32    4.93
   5   6   7  177.97    6.16
   5   6   7  194.73    4.62
  -6  -5   7  174.55    4.62
   6   5   7  195.01    6.03
   6   5   9   82.67    4.72
  -5  -6   9   87.71    6.07
   5   6   9   80.85    6.41
   6   5   9   94.43    6.45
   5   6   9   81.26    6.25
   5  -6  -9   69.50    6.26
   6  -5  -9   67.93    6.29
  -6  -5   9   92.40    6.08
   5   7   0  412.95    6.81
   5   7   0  445.05    6.05
   7  -5   0  438.04    7.61
  -7  -5   0  392.67    5.17
   5  -7   0  427.83    6.85
   5  -7   0  382.92    7.23
   5   7   2  111.45    4.26
   5   7   2  115.71    5.01
   5  -7  -2  119.78    6.06
  -7  -5   2  107.74    4.28
  -7   5  -2   95.67    3.78
   7   5   2   92.72    3.31
  -5  -7   2   91.81    5.58
   5  -7  -2  103.51    5.59
   7   5   2  109.18    5.03
  -5  -7   2  104.95    4.16
   7  -5  -2   98.88    4.96
  -5  -7   4  113.21    3.44
   5   7   4  123.65    3.98
   5  -7  -4  112.20    8.38
   5  -7  -4  113.82    5.16
   5  -7  -4  126.59    8.19
   7   5   4  129.93    4.83
   7  -5  -4  108.96    6.30
  -7  -5   4  128.13    4.83
   5   7   4  129.17    4.77
   7   5   4  127.32    5.22
   5   7   6   94.47    3.97
  -5  -7   6   97.35    4.86
   5  -7  -6   85.72    5.33
   7  -5  -6   88.28    5.61
   7   5   6   90.12    5.05
   5   7   6  100.43    5.17
  -7  -5   6  102.00    5.20
   7   5   6   87.76    3.97
   5  -7  -8   69.73    6.25
   7   5   8   73.17    4.34
   7  -5  -8   79.66    6.14
  -5  -7   8   79.09    5.68
   5   7   8   85.86    5.82
   7   5   8   88.73    6.04
   5   7   8   85.99    5.97
  -7  -5   8   78.11    5.77
  -5  -7  10   35.51    6.66
   7   5  10   39.83    6.97
   5   7  10   45.22    6.80
   7   5  10   34.59    6.76
   5   7  10   35.17    9.70
   5   7  10   27.11    6.36
  -7  -5  10   35.40    6.27
   5  -7 -10   31.50    6.75
   7  -5 -10   29.56    6.74
   5   8   1   65.73    3.41
   5   8   1   81.35    4.11
  -8  -5   1   61.66    3.22
   5  -8  -1   82.27    4.55
   8   5   1   78.09    4.35
   8  -5  -1   77.17    4.84
  -5  -8   1   72.18    5.05
   8   5   1   75.86    4.95
  -5  -8   1   74.61    4.11
  -8   5  -1   62.48    3.66
   5  -8  -1   76.36    5.13
  -5  -8   3   99.08    3.28
   5   8   3  121.01    4.59
   5  -8  -3  107.78    7.00
   5   8   3  122.94    5.06
   5  -8  -3  111.96    5.05
   8  -5  -3  108.35    5.36
   5  -8  -3  119.93    5.84
  -8   5  -3   99.20    3.77
  -8  -5   3  122.13    4.77
   8   5   3  124.89    4.67
   8   5   3  123.21    5.16
  -5  -8   5  167.57    4.04
   5   8   5  191.12    5.65
   8  -5  -5  183.46    6.76
   5  -8  -5  168.82    5.81
   8   5   5  168.97    4.41
  -8  -5   5  201.94    5.55
   8   5   5  188.44    5.67
   5   8   5  200.60    5.64
   8  -5  -5  180.14    8.00
   5  -8  -7   49.05    5.68
  -5  -8   7   46.67    3.74
   5   8   7   49.10    5.39
   8  -5  -7   42.13    6.01
   8   5   7   52.84    5.36
  -8  -5   7   44.82    3.90
   5   8   7   41.72    5.33
   8   5   7   58.36    5.57
   8  -5  -9   57.87    4.90
   8   5   9   76.93    5.00
  -5  -8   9   65.42    4.64
   5   8   9   80.86    4.65
   8   5   9   94.40    6.70
  -8  -5   9   71.42    6.21
   5   8   9   86.96    6.59
   5  -8  -9   65.42    6.82
   5   9   0   63.33    3.25
   5  -9   0   75.75    5.09
   5   9   0   75.16    3.14
  -9  -5   0   76.04    4.20
   5  -9   0   74.83    3.53
   9  -5   0   75.99    3.79
   5   9   2  317.16    5.86
   5   9   2  340.84    5.93
   9  -5  -2  294.59    6.78
   5  -9  -2  268.22    7.47
   5  -9  -2  313.83    7.02
   5  -9  -2  380.13    8.54
  -9  -5   2  251.90    4.43
  -9   5  -2  317.84    6.12
   9   5   2  331.05    5.71
  -5  -9   2  264.68    7.10
   9   5   2  274.07    5.46
  -5  -9   2  286.92    4.50
  -5  -9   4  254.74    5.13
   5   9   4  299.60    6.10
   5   9   4  285.20    6.13
   5  -9  -4  199.10    4.72
   5  -9  -4  279.17    9.42
   5  -9  -4  267.76   10.71
   9   5   4  296.65    6.00
  -9  -5   4  301.28    6.00
   9  -5  -4  260.57    7.34
  -9   5  -4  241.50    4.70
   9   5   4  278.20    6.28
   5   9   6  256.75    6.50
  -5  -9   6  222.07    5.66
   5  -9  -6  203.69    5.22
   5   9   6  223.20    4.83
   9  -5  -6  219.91    7.46
   9  -5  -6  241.60   11.33
   9   5   6  204.06    4.90
  -9  -5   6  195.45    4.75
   9   5   6  205.90    5.05
   5  -9  -8  138.37    7.03
   5   9   8  149.73    6.57
  -5  -9   8  153.88    6.18
   9  -5  -8  138.77    7.24
   5   9   8  148.72    4.82
   9   5   8  168.08    6.67
  -9  -5   8  164.53    6.51
   9   5   8  165.61    6.72
  10  -5  -1  239.21    6.15
   5  10   1  221.61    5.45
   5  10   1  249.68    4.48
 -10  -5   1  228.72    5.19
   5 -10  -1  172.33    5.21
 -10   5  -1  242.72    6.13
   5 -10  -1  257.48    6.66
  10   5   1  259.23    5.14
  10   5   1  212.57    5.26
  -5 -10   1  222.71    6.57
  -5 -10   1  228.42    4.95
  -5 -10   3  244.83    4.37
   5  10   3  255.11    4.76
   5  10   3  268.12    4.88
   5 -10  -3  236.68    5.25
   5 -10  -3  275.82    7.70
 -10   5  -3  264.94    6.06
  10  -5  -3  274.62    7.15
   5 -10  -3  278.57    9.28
 -10  -5   3  286.73    5.81
  10   5   3  284.02    5.73
  -5 -10   3  229.29    7.52
  10   5   3  241.09    5.35
  -5 -10   5  352.52    5.93
   5 -10  -5  318.33    7.18
   5  10   5  340.70    5.40
   5  10   5  378.75    7.10
   5 -10  -5  311.68   19.98
 -10  -5   5  342.40    5.60
   5 -10  -5  321.32   19.21
  10   5   5  339.70    5.70
  10  -5  -5  338.31    8.89
  10   5   5  364.58    7.42
   5 -10  -7  185.89    5.88
  -5 -10   7  240.65    6.14
   5  10   7  284.70    7.43
   5  10   7  262.17    5.12
  10  -5  -7  231.93    8.47
  10  -5  -7  250.99   15.07
  10   5   7  268.65    7.01
 -10  -5   7  260.67    6.97
  10   5   7  272.96    7.23
  10  -5  -9  106.92    8.25
  -5 -10   9  137.46    5.39
   5  10   9  176.41    8.97
   5  10   9  175.22    6.95
  10   5   9  160.78    7.48
 -10  -5   9  145.56    6.92
   5 -10  -9  120.43    7.91
  10   5   9  161.04    5.82
  11  -5   0  395.57    7.27
   5  11   0  352.26    6.07
 -11  -5   0  346.89    4.93
   5  11   0  387.38    5.38
   5 -11   0  414.77    7.55
   5 -11   0  357.05    7.21
   5  11   2   49.50    3.51
   5 -11  -2   55.72    4.06
   5  11   2   65.88    3.57
 -11   5  -2   60.60    3.79
  11  -5  -2   64.48    5.20
 -11  -5   2   72.03    4.71
   5 -11  -2   69.66    5.78
   5 -11  -2   58.57    6.08
  11   5   2   55.27    3.32
  11   5   2   63.82    5.48
  -5 -11   2   59.99    5.61
  -5 -11   2   60.01    3.26
  -5 -11   4   90.95    4.45
   5  11   4   91.99    3.98
   5 -11  -4   98.58    7.68
   5 -11  -4   91.69    5.44
   5  11   4   93.52    3.75
 -11   5  -4  101.87    5.38
 -11  -5   4  117.98    5.25
  11   5   4  116.21    5.28
  11  -5  -4  103.91    6.01
  -5 -11   4   91.03    7.95
  11   5   4   87.52    4.32
   5 -11  -4   98.04    8.56
  -5 -11   6  253.80    4.95
   5 -11  -6  260.74    7.60
  11  -5  -6  307.66   10.82
   5  11   6  316.32    6.51
   5  11   6  333.27    7.31
  11  -5  -6  294.15   10.21
 -11  -5   6  269.29    5.59
  11   5   6  314.96    6.85
  11   5   6  314.52    7.57
   5 -11  -8   88.17    5.62
  -5 -11   8   84.56    4.81
  11  -5  -8   72.60    7.72
   5  11   8   91.98    4.52
   5  11   8  113.66    8.00
 -11  -5   8   82.32    4.90
  11   5   8   93.10    6.57
  11   5   8   95.49    5.18
   5  12   1   67.67    4.56
 -12  -5   1   71.28    4.57
   5 -12  -1   54.78    4.18
  12  -5  -1   54.76    3.86
   5  12   1   78.12    4.73
   5 -12  -1   80.52    5.73
 -12   5  -1   57.86    3.98
  12   5   1   70.65    4.56
  12   5   1   73.03    5.79
   5 -12  -1   60.33    5.96
  -5 -12   1   60.44    5.70
  -5 -12   1   70.27    4.77
   5 -12  -3   43.89    6.55
   5 -12  -3   37.97    5.38
   5  12   3   41.35    4.81
   5 -12  -3   40.04    6.82
   5  12   3   42.49    3.65
 -12  -5   3   40.44    5.00
  12  -5  -3   49.10    5.50
  12   5   3   44.73    4.75
  12   5   3   45.69    5.68
  -5 -12   3   33.03    6.01
 -12   5  -3   47.38    5.27
  -5 -12   3   38.44    4.36
  -5 -12   5  124.90    4.98
   5 -12  -5  119.28    6.30
   5  12   5  135.16    5.83
   5  12   5  161.18    6.17
 -12   5  -5  102.88    4.25
 -12  -5   5  145.27    6.09
   5 -12  -5  121.46   11.53
  12   5   5  142.77    5.86
   5 -12  -5  123.35   10.86
  12  -5  -5  121.88    6.72
  12   5   5  149.46    6.39
   5 -12  -7   44.11    6.87
  -5 -12   7   49.98    5.48
  12  -5  -7   42.16    7.77
   5  12   7   47.16    4.13
   5  12   7   56.19    6.16
  12  -5  -7   48.07   11.15
 -12  -5   7   50.00    6.37
  12   5   7   54.18    5.98
  12   5   7   46.32    6.47
 -13  -5   0   38.54    4.70
  13  -5   0   42.43    5.28
   5 -13   0   41.80    5.86
   5 -13   0   44.20    5.56
   5  13   0   48.98    4.81
   5 -13   0   34.53    4.06
   5 -13  -2   72.63    5.82
 -13  -5   2   81.20    5.26
   5  13   2   74.83    3.77
   5 -13  -2   83.10    6.27
   5  13   2   97.27    5.37
   5 -13  -2   69.12    6.71
  13  -5  -2   80.58    5.73
 -13   5  -2   75.04    4.35
  13   5   2   87.69    5.03
  13   5   2   86.94    6.00
  -5 -13   2   79.31    6.22
  -5 -13   2   85.12    4.97
  -5 -13   4   97.82    4.90
   5 -13  -4  108.65    8.57
   5 -13  -4   95.20    6.00
   5  13   4  116.32    5.61
 -13   5  -4  105.26    4.36
 -13  -5   4  103.20    5.94
   5  13   4  111.58    4.46
   5 -13  -4  116.58    9.69
  13   5   4  107.09    4.31
  13  -5  -4  113.53    6.63
  -5 -13   4   90.16    7.34
  13   5   4  106.21    5.02
  -5 -13   6   20.33    4.98
  13  -5  -6   18.37    6.61
   5 -13  -6   19.08    4.85
   5  13   6   30.28    5.79
  13  -5  -6   26.23    8.26
   5  13   6   26.99    5.89
 -13  -5   6   21.23    4.31
  13   5   6   23.08    5.90
  13   5   6   16.01    6.50
 -14  -5   1  206.15    4.74
   5 -14  -1  149.49    5.40
   5 -14  -1  252.32    7.59
  14  -5  -1  216.78    6.89
   5  14   1  235.90    4.95
 -14   5  -1  232.26    6.83
  14   5   1  236.83    5.81
   5 -14  -1  198.16    7.33
  14   5   1  193.70    5.83
  -5 -14   1  213.56    6.08
  -5 -14   1  179.64    6.97
 -14   5  -3   62.43    4.44
   5 -14  -3   50.12    4.51
   5 -14  -3   66.06    6.67
 -14  -5   3   69.65    4.28
   5  14   3   66.58    5.48
   5  14   3   67.22    4.29
  14  -5  -3   74.00    6.41
  14   5   3   59.20    4.11
  14   5   3   62.99    4.95
  -5 -14   3   62.11    6.57
   5 -14  -3   57.91    7.56
  -5 -14   3   59.03    3.83
  -5 -14   5   39.46    3.74
   5 -14  -5   30.24    4.73
   5  14   5   40.94    4.32
   5 -14  -5   34.02    9.90
 -14   5  -5   45.44    4.46
 -14  -5   5   63.91    6.33
   5  14   5   56.57    6.12
  14   5   5   58.55    5.99
   5 -14  -5   34.04    9.52
  -5 -14   5   37.69    9.53
  14  -5  -5   49.46    6.77
  14   5   5   52.61    5.00
   5 -15   0   67.22    4.89
  15  -5   0   86.03    6.04
   5 -15   0   75.37    5.14
   5  15   0   89.08    4.12
   5 -15   0   73.10    6.58
 -15  -5   0   79.04    5.72
 -15  -5   2  167.78    6.31
   5 -15  -2  132.74    7.03
   5 -15  -2  169.70    7.71
   5 -15  -2  125.66    7.85
   5  15   2  202.27    6.42
 -15   5  -2  150.24    5.04
  15  -5  -2  165.77    7.04
  15   5   2  178.15    5.94
  15   5   2  187.11    7.58
  -5 -15   2  135.92    7.32
  -5 -15   2  135.26    6.02
   5 -15  -4  109.16    9.77
   5 -15  -4   83.27    6.93
 -15  -5   4  123.01    6.67
   5  15   4  126.02    6.30
 -15   5  -4  106.24    6.55
   5  15   4  110.77    4.94
   5 -15  -4   96.43   10.97
  15   5   4   96.94    4.67
  15  -5  -4  111.25    7.61
  -5 -15   4   80.62    7.89
  15   5   4  125.28    7.61
  -5 -15   4   86.96    5.67
   5 -16  -1   54.49    7.27
   5 -16  -1   63.08    7.16
   5 -16  -1   75.74    7.35
  16  -5  -1   72.92    6.49
   5  16   1   72.74    4.38
 -16   5  -1   89.06    6.83
  16   5   1   87.50    7.05
  16   5   1   73.42    5.93
  -5 -16   1   58.48    4.42
 -16  -5   1   84.51    6.07
  -5 -16   1   68.31    6.79
 -16  -5   3   92.03    5.01
 -16   5  -3   89.27    5.02
   5 -16  -3   85.45    7.93
   5 -16  -3   90.34    7.49
   5  16   3  105.16    4.96
  16  -5  -3   87.84    7.41
  16   5   3   90.75    4.68
  16   5   3  121.86    7.88
  -5 -16   3   72.70    7.78
   5 -16  -3   79.34    8.65
  -5 -16   3   77.04    4.51
   5 -17   0   21.12    4.98
   5 -17   0   30.09    7.10
  17  -5   0   15.34    4.63
   5  17   0   16.57    6.10
 -17  -5   0   21.71    6.10
   5 -17   0   17.84    7.19
   6   6   0  762.77    7.33
   6  -6   0  716.31    8.61
   6  -6   0  793.68   10.13
   6   6   0  796.10    9.83
   6  -6  -2  342.02    7.48
   6  -6  -2  385.07    7.69
  -6  -6   2  371.87    5.66
   6   6   2  386.87    5.96
   6   6   2  382.18    6.70
   6  -6  -4  526.70    8.77
   6  -6  -4  469.39   11.56
   6  -6  -4  549.80   12.74
   6   6   4  567.44    7.74
  -6  -6   4  447.60    5.85
   6   6   4  505.77    6.54
   6   6   6   69.35    5.13
   6  -6  -6   67.66    5.25
   6   6   6   58.97    4.97
  -6  -6   6   61.15    4.64
   6  -6  -8  153.25    6.60
   6   6   8  191.08    6.51
   6   6   8  197.85    6.71
  -6  -6   8  172.32    4.95
   6   6  10   91.68    6.95
   6   6  10   80.34    7.04
   6  -6 -10   74.26    6.93
  -6  -6  10   76.86    6.70
   6   7   1  360.74    6.58
   6   7   1  316.22    4.74
   7  -6  -1  313.16    6.75
  -7  -6   1  337.29    5.45
   6  -7  -1  352.78    6.65
  -6  -7   1  341.37    5.50
   6  -7  -1  353.65    7.26
   7   6   1  352.01    5.62
   7   6   1  346.86    6.73
   6   7   3  203.90    5.55
   7  -6  -3  192.20    7.15
   6  -7  -3  216.37    7.49
   6  -7  -3  179.99    7.33
   7  -6  -3  196.20    6.55
  -7  -6   3  186.45    4.84
   7   6   3  153.15    3.93
  -6  -7   3  183.03    4.65
   6   7   3  196.81    5.12
   7   6   3  190.77    5.60
   7  -6  -5  319.48   12.82
   6   7   5  285.73    5.11
   6  -7  -5  286.72    6.78
   7  -6  -5  308.86    7.26
   7  -6  -5  321.90   13.34
   7   6   5  326.67    6.40
   6   7   5  340.13    6.65
  -7  -6   5  332.18    6.12
  -6  -7   5  314.46    6.02
   7   6   5  296.46    5.33
  -6  -7   7   95.24    4.13
   7   6   7  107.36    4.39
   6   7   7   95.98    4.27
   6  -7  -7   79.20    4.59
   7  -6  -7   92.72    4.75
   7   6   7  124.16    5.76
   6   7   7  122.82    5.79
  -7  -6   7  111.68    5.55
   7   6   9   26.72    4.50
   6   7   9   27.49    4.30
   7   6   9   26.22    6.20
   6   7   9   20.81    7.39
  -7  -6   9   24.97    5.84
   6  -7  -9   18.35    6.48
   7  -6  -9   17.75    6.43
  -6  -7   9   24.01    5.85
   6   8   0  170.61    5.31
   6   8   0  193.54    4.65
   6  -8   0  169.09    5.97
   8  -6   0  180.72    5.90
  -8  -6   0  157.07    3.70
   6  -8   0  187.75    5.28
   6   8   2  261.48    4.63
   6   8   2  265.72    5.17
   6  -8  -2  248.60    7.06
   6  -8  -2  303.05    7.15
  -8  -6   2  287.38    5.29
   8   6   2  319.38    5.59
  -6  -8   2  288.25    5.23
   8  -6  -2  268.01    6.65
   8   6   2  315.69    6.63
   6  -8  -4  213.94    9.00
   6   8   4  240.15    5.78
   6  -8  -4  216.60    6.20
   6  -8  -4  234.43    8.98
   8  -6  -4  228.07    8.32
   8   6   4  218.31    4.51
  -8  -6   4  242.59    5.56
   8   6   4  216.11    4.83
   6   8   4  248.22    5.70
  -6  -8   4  211.13    4.15
  -6  -8   6  168.05    4.26
   6   8   6  162.01    4.55
   6  -8  -6  177.86    6.15
   8  -6  -6  154.70    5.24
   8   6   6  181.61    5.94
  -8  -6   6  170.76    4.52
   6   8   6  201.29    6.03
   8   6   6  193.06    6.00
  -6  -8   8  103.61    6.04
   8   6   8  125.19    6.28
   6  -8  -8  103.56    6.83
   8  -6  -8   87.29    7.05
   6   8   8  113.62    6.32
   8   6   8  110.68    6.36
  -8  -6   8   98.99    4.64
   6   8   8  115.28    6.41
   6   9   1  227.25    5.59
   6   9   1  248.88    5.22
  -9   6  -1  217.18    5.71
   6  -9  -1  211.98    6.65
  -9  -6   1  207.12    4.03
   6  -9  -1  251.86    6.22
  -6  -9   1  219.50    6.49
  -6  -9   1  220.50    4.85
   9  -6  -1  224.94    6.06
   9   6   1  246.80    5.18
   9   6   1  202.47    4.97
   6   9   3   80.36    4.46
   6   9   3   73.41    5.10
   6  -9  -3   66.51    3.85
   6  -9  -3   57.83    5.84
   9  -6  -3   59.51    5.31
   6  -9  -3   78.22    5.65
  -9  -6   3   61.90    3.35
   9   6   3   74.58    4.37
   9   6   3   74.83    5.21
  -6  -9   3   54.70    3.19
   6   9   5  213.82    4.89
   6   9   5  233.22    5.89
   6  -9  -5  213.67    6.43
   9  -6  -5  227.65    6.62
   9   6   5  240.80    5.96
  -9  -6   5  242.64    5.88
   9  -6  -5  217.12    8.66
   9   6   5  214.55    4.98
  -6  -9   5  206.38    4.46
  -6  -9   7  157.69    5.85
   6  -9  -7  122.07    5.14
   6   9   7  173.52    6.15
   9  -6  -7  144.88    7.32
   9   6   7  153.57    6.26
  -9  -6   7  141.85    4.82
   6   9   7  166.70    6.37
   9   6   7  160.35    6.24
  -6  -9   9  119.97    5.34
   9   6   9  144.55    7.30
   9  -6  -9  121.43    8.05
   6   9   9  165.35    6.89
   9   6   9  178.64    7.64
  -9  -6   9  135.09    6.91
   6   9   9  153.70    7.29
   6  -9  -9  106.08    7.79
   6  10   0   51.37    4.36
   6  10   0   63.28    3.09
 -10  -6   0   49.25    3.18
   6 -10   0   52.47    3.56
  10  -6   0   57.56    5.17
   6 -10   0   50.41    5.41
   6  10   2  128.93    5.13
  10  -6  -2  118.01    5.68
   6  10   2  139.22    4.87
 -10   6  -2  102.74    3.90
 -10  -6   2  131.54    4.65
   6 -10  -2  137.41    6.12
   6 -10  -2  111.23    6.39
  -6 -10   2  111.78    5.92
  10   6   2  136.80    4.79
  -6 -10   2  120.48    4.54
  10   6   2  109.85    4.31
   6  10   4  169.34    5.45
   6  10   4  184.13    5.57
   6 -10  -4  155.71    5.96
   6 -10  -4  164.50    8.28
  10  -6  -4  163.63    6.68
   6 -10  -4  142.66    8.65
 -10  -6   4  168.99    5.50
  10   6   4  165.01    5.40
  10   6   4  171.00    5.89
  -6 -10   4  137.50    4.76
  -6 -10   6  188.46    4.63
   6  10   6  247.05    6.69
   6 -10  -6  170.25    5.33
   6  10   6  226.08    6.18
  10  -6  -6  214.09   11.18
  10  -6  -6  198.74    6.84
 -10  -6   6  230.47    6.49
  10   6   6  236.28    6.43
  10  -6  -6  247.09   12.78
  10   6   6  218.79    6.44
  -6 -10   8   47.14    5.82
   6 -10  -8   36.97    7.10
   6  10   8   53.41    6.16
  10  -6  -8   35.60    7.36
   6  10   8   49.07    6.04
  10   6   8   48.83    6.25
 -10  -6   8   40.87    6.40
  10   6   8   55.26    6.13
  11  -6  -1   70.40    5.34
   6 -11  -1   64.23    6.04
   6  11   1   66.10    3.49
   6  11   1   86.92    4.62
 -11  -6   1   72.41    4.50
   6 -11  -1   84.96    5.41
 -11   6  -1   68.52    5.24
  -6 -11   1   65.60    5.66
  -6 -11   1   65.23    4.34
  11   6   1   76.50    4.60
  11   6   1   75.19    5.61
   6  11   3  126.80    3.99
   6 -11  -3  108.01    4.51
   6  11   3  151.99    5.29
   6 -11  -3  132.53    6.50
  11  -6  -3  144.96    6.40
 -11  -6   3  126.57    4.04
 -11   6  -3  130.31    5.47
  11   6   3  146.56    5.25
  -6 -11   3  116.18    6.70
   6 -11  -3  133.50    7.07
  11   6   3  124.36    4.54
  -6 -11   3  126.05    4.67
   6 -11  -5   88.56   12.01
   6  11   5  107.00    5.38
   6 -11  -5   82.21    6.18
   6  11   5   97.05    4.30
 -11  -6   5   95.59    4.25
  11   6   5  104.12    4.06
  11  -6  -5   89.61    6.35
   6 -11  -5   89.31   11.74
  11   6   5  111.71    6.01
  -6 -11   5   86.64    3.82
  -6 -11   7   75.61    5.72
   6 -11  -7   71.63    6.96
   6  11   7   76.65    5.88
   6  11   7   77.64    6.23
  11  -6  -7   75.26    7.62
  11  -6  -7   57.40   15.15
 -11  -6   7   60.66    4.63
  11  -6  -7   59.34   15.57
  11   6   7   77.87    4.58
  11   6   7   93.32    6.29
  12  -6   0  116.73    4.43
 -12  -6   0  137.99    4.97
   6  12   0  145.37    3.97
   6 -12   0  151.60    6.04
   6 -12   0  105.47    4.75
   6  12   0  115.60    3.82
   6  12   2   77.04    4.86
   6 -12  -2   66.26    5.79
   6  12   2   72.11    4.88
  12  -6  -2   73.59    5.63
   6 -12  -2   58.53    6.56
 -12   6  -2   70.91    5.54
 -12  -6   2   76.51    4.89
   6 -12  -2   91.52    6.10
  12   6   2   71.92    4.78
  -6 -12   2   62.25    6.01
  12   6   2   71.34    5.79
  -6 -12   2   68.21    4.53
   6 -12  -4  111.11    6.00
   6  12   4  124.67    5.54
   6 -12  -4   95.45    7.00
 -12   6  -4   88.00    4.17
   6  12   4  126.18    5.74
   6 -12  -4   89.78    7.68
 -12  -6   4  121.49    5.84
  12  -6  -4  118.30    6.91
  12   6   4  136.22    5.59
  12   6   4  120.97    6.30
  -6 -12   4   80.03    3.63
  12  -6  -6   45.78    6.99
   6 -12  -6   59.29    6.57
   6  12   6   42.40    4.24
  12  -6  -6   48.86    8.15
   6  12   6   63.38    5.91
 -12  -6   6   54.06    5.99
  12   6   6   56.42    5.69
  12   6   6   58.37    6.25
  -6 -12   6   41.08    5.17
 -13  -6   1  197.01    5.60
   6  13   1  163.68    4.25
   6 -13  -1  185.99    7.11
  13  -6  -1  147.34    4.80
   6  13   1  221.95    5.74
   6 -13  -1  173.94    5.68
   6 -13  -1  175.32    7.31
  -6 -13   1  166.13    5.43
  -6 -13   1  179.09    6.88
  13   6   1  197.31    5.55
 -13   6  -1  196.58    6.35
  13   6   1  212.51    6.92
   6 -13  -3   71.31    5.92
   6  13   3   87.75    5.46
   6 -13  -3   82.85    6.67
   6  13   3  100.88    5.60
 -13  -6   3   90.68    5.48
  13  -6  -3   90.96    6.42
   6 -13  -3   79.19    7.45
  13   6   3   74.52    4.04
 -13   6  -3   67.71    4.11
  -6 -13   3   72.22    6.81
  13   6   3   88.16    6.40
  -6 -13   3   66.93    4.89
   6 -13  -5   99.58    6.67
   6  13   5  119.08    6.03
   6  13   5  130.76    6.32
 -13  -6   5  144.01    6.29
  13   6   5  107.12    6.00
   6 -13  -5   93.08   11.88
  13  -6  -5  119.06    8.50
   6 -13  -5  105.73   11.86
  13   6   5  108.10    5.12
  -6 -13   5   96.12    4.00
 -14  -6   0  199.63    5.73
  14  -6   0  189.16    6.65
   6 -14   0  161.10    5.96
   6 -14   0  220.14    7.12
   6  14   0  210.82    4.72
   6 -14   0  164.23    7.21
   6 -14  -2  101.16    4.99
 -14  -6   2  124.13    4.45
   6  14   2  138.49    5.62
   6 -14  -2  104.93    7.58
   6 -14  -2  153.35    7.34
   6  14   2  152.19    4.52
  14  -6  -2  145.22    6.66
 -14   6  -2  147.44    6.27
  14   6   2  146.51    4.35
  -6 -14   2  129.72    7.02
  14   6   2  132.18    5.28
  -6 -14   2  112.34    4.29
   6 -14  -4   65.30    8.43
   6 -14  -4   84.40    9.13
   6 -14  -4   60.20    6.52
   6  14   4   84.88    5.81
 -14  -6   4   91.68    6.26
 -14   6  -4   71.89    4.60
   6  14   4  100.42    6.30
  14  -6  -4   83.79    7.28
  14   6   4   86.16    5.86
  -6 -14   4   76.26    9.51
  14   6   4   96.91    7.02
  -6 -14   4   67.15    3.76
   6  14   6   96.53    7.01
 -15  -6   1  102.85    5.83
 -15   6  -1   86.54    4.81
   6 -15  -1   83.52    7.06
   6 -15  -1  111.11    7.27
  15  -6  -1   93.29    6.41
   6  15   1   99.56    4.43
  -6 -15   1   90.93    5.80
   6 -15  -1   82.76    7.41
  -6 -15   1   64.45    4.87
  15   6   1   97.73    5.17
  15   6   1  104.23    5.72
   6 -15  -3  120.35    7.36
   6  15   3  126.69    4.55
 -15  -6   3  111.89    4.83
   6 -15  -3  135.08    8.04
   6  15   3  156.33    6.80
   6 -15  -3  107.95    8.92
  15  -6  -3  107.98    5.89
 -15   6  -3  137.36    6.70
  15   6   3  143.98    6.21
  -6 -15   3  109.85    7.91
  15   6   3  129.89    5.68
  -6 -15   3  114.82    5.82
   6 -16   0   61.63    7.45
   6 -16   0   59.61    5.30
  16  -6   0   57.68    4.78
   6  16   0   71.65    4.31
   6 -16   0   61.66    7.31
 -16  -6   0   50.28    4.15
 -16  -6   2   51.42    4.60
   6 -16  -2   49.87    5.38
   6 -16  -2   55.63    8.11
   6 -16  -2   73.18    7.69
   6  16   2   82.41    6.18
  16  -6  -2   66.35    6.98
 -16   6  -2   82.03    6.68
  -6 -16   2   56.31    7.44
  16   6   2   74.76    6.14
  -6 -16   2   63.26    6.05
  16   6   2   59.56    5.32
   7   7   0 1494.24   14.35
   7  -7   0 1201.48   12.30
   7   7   0 1478.97   11.24
   7  -7   0 1638.13   15.73
   7  -7  -2  218.84    6.40
   7  -7  -2  245.43    6.37
  -7  -7   2  214.50    3.98
   7   7   2  250.05    5.15
   7   7   2  209.43    4.73
   7   7   4  411.30    6.04
   7  -7  -4  410.10    8.51
   7  -7  -4  410.98   11.14
   7  -7  -4  467.02   11.56
   7   7   4  450.73    6.99
  -7  -7   4  375.99    5.28
   7   7   6  456.94    7.63
   7  -7  -6  378.48    8.14
   7   7   6  470.88    7.94
  -7  -7   6  415.98    7.02
   7  -7  -8   67.40    6.69
   7   7   8  100.28    6.15
   7   7   8   86.89    5.88
  -7  -7   8   69.74    4.38
   7   8   1  493.56    7.51
   7  -8  -1  461.96    8.38
   7   8   1  508.33    6.49
   8  -7  -1  448.78    7.99
  -8  -7   1  455.86    6.13
   7  -8  -1  485.17    8.10
  -7  -8   1  453.68    6.05
   8  -7  -1  424.36    6.77
   8   7   1  497.91    7.77
   8   7   1  506.79    6.51
   7   8   3  238.89    4.89
   8  -7  -3  234.69    7.14
   7  -8  -3  301.26    8.44
   7  -8  -3  225.23    7.13
  -8  -7   3  262.14    5.22
   8  -7  -3  267.95    7.23
  -7  -8   3  244.04    5.15
   8   7   3  265.49    5.67
   7   8   3  248.16    4.59
   8   7   3  273.08    6.39
   7   8   5  444.77    7.28
   7  -8  -5  383.64    8.08
   8  -7  -5  396.47    8.83
   7  -8  -5  386.71   16.61
   8  -7  -5  444.02   13.92
   7  -8  -5  373.67   16.47
   8   7   5  456.95    7.43
   8  -7  -5  384.97   12.42
  -8  -7   5  370.79    5.55
   7   8   5  422.44    7.31
  -7  -8   5  389.68    5.60
   8   7   5  398.68    6.21
   8   7   7  140.37    6.13
   7   8   7  114.04    4.53
   7  -8  -7  102.72    5.19
   8  -7  -7  117.66    6.82
   8   7   7  110.21    4.60
   7   8   7  150.62    6.23
  -8  -7   7  117.43    4.48
  -7  -8   7  124.96    6.02
   7  -8  -9   90.90    7.82
   8  -7  -9   95.10    7.92
   8   7   9  120.46    6.91
   7   8   9  143.05    7.00
   8   7   9  106.66    5.35
  -8  -7   9  104.74    6.73
   7   8   9  109.30    7.03
  -7  -8   9   87.78    5.01
   7   9   0   43.80    3.41
   7   9   0   65.03    4.11
  -9  -7   0   51.06    2.99
   9  -7   0   53.22    5.26
   7  -9   0   49.78    3.41
   7  -9   0   51.65    5.41
   7   9   2  150.53    5.50
   7   9   2  156.03    4.84
   7  -9  -2  132.90    6.24
   7  -9  -2  145.55    5.93
  -9  -7   2  128.01    3.69
  -7  -9   2  132.12    4.48
   9   7   2  153.49    4.73
   9  -7  -2  123.94    5.78
   9   7   2  136.89    4.48
   7  -9  -4  131.87    7.24
   7   9   4  174.72    5.32
   7   9   4  172.15    5.75
   7  -9  -4  136.83    4.98
   7  -9  -4  180.77    8.29
   9  -7  -4  151.02    6.85
  -9  -7   4  181.98    5.31
   9  -7  -4  193.05    8.04
   9   7   4  173.82    5.31
  -7  -9   4  153.90    4.93
   9   7   4  170.66    5.94
   7   9   6  154.70    4.62
   7  -9  -6  146.46    6.56
   9  -7  -6  150.60    5.83
   9   7   6  182.39    6.06
  -9  -7   6  173.82    5.97
  -7  -9   6  160.83    5.77
   7   9   6  186.20    6.24
   9   7   6  172.81    6.14
   9   7   8   13.47    4.26
   7  -9  -8   11.34    7.06
   9  -7  -8   20.45    7.11
   7   9   8   34.91    6.07
   9   7   8   10.76    6.06
  -9  -7   8   17.45    5.77
   7   9   8   20.31    5.96
  -7  -9   8   15.84    4.08
   7  10   1  106.26    5.07
   7  10   1   99.77    3.52
 -10  -7   1  106.40    4.62
   7 -10  -1  127.22    5.49
  -7 -10   1  112.16    4.51
   7 -10  -1  105.57    6.20
  10  -7  -1   92.51    4.18
  10   7   1  128.76    4.69
  10   7   1  104.81    4.43
   7 -10  -3   29.75    5.36
   7  10   3   16.60    3.59
   7  10   3   19.07    3.07
  10  -7  -3   14.89    3.91
   7 -10  -3   14.91    5.78
   7 -10  -3   20.46    5.39
 -10  -7   3   21.50    3.35
  10   7   3   17.93    3.14
  -7 -10   3   19.74    2.96
  10   7   3   19.06    3.95
   7  10   5  153.93    4.60
   7  10   5  135.50    4.66
   7 -10  -5  159.31   13.64
   7 -10  -5  128.76    5.18
  10  -7  -5  152.71    8.16
   7 -10  -5  145.12   12.96
 -10  -7   5  143.80    4.43
  10  -7  -5  151.03    8.00
  10  -7  -5  148.67    8.39
  10   7   5  172.30    5.85
  -7 -10   5  150.11    5.33
  10   7   5  156.50    6.31
   7  10   7   60.87    5.96
   7 -10  -7   50.36    6.73
   7  10   7   58.94    5.83
  10  -7  -7   58.15    6.97
 -10  -7   7   48.96    4.42
  10   7   7   66.52    5.94
  -7 -10   7   52.25    5.58
  10   7   7   51.20    4.32
   7  11   0   76.82    4.71
   7  11   0   79.27    3.52
 -11  -7   0   66.53    3.39
   7 -11   0   80.83    6.18
   7 -11   0   90.21    5.34
  11  -7   0   86.15    5.59
   7  11   2   27.19    4.88
  11  -7  -2   34.60    5.38
   7  11   2   35.13    3.34
 -11  -7   2   29.34    3.25
   7 -11  -2   37.55    5.71
  -7 -11   2   29.21    4.22
  11   7   2   41.56    4.49
   7 -11  -2   33.80    6.15
  11   7   2   37.67    5.38
   7  11   4   92.31    5.83
   7  11   4  109.28    5.40
   7 -11  -4   89.11    6.63
   7 -11  -4   96.23    6.27
  11  -7  -4   90.83    6.97
 -11  -7   4   82.55    4.14
   7 -11  -4   83.92    7.20
  11   7   4  110.93    5.40
  -7 -11   4   91.08    4.75
  11   7   4  109.01    5.97
  11  -7  -6   64.37    9.20
   7 -11  -6   60.96    6.51
   7  11   6   77.56    5.88
   7  11   6   76.75    5.96
  11  -7  -6   70.50    7.63
 -11  -7   6   59.28    4.27
  11  -7  -6   73.85   11.04
  11   7   6   65.44    5.84
  -7 -11   6   60.77    5.33
  11   7   6   67.48    4.45
  12  -7  -1  131.10    6.15
   7  12   1  111.86    3.92
   7  12   1  153.33    5.22
 -12  -7   1  133.46    5.06
 -12   7  -1  136.69    5.87
   7 -12  -1  129.13    4.97
   7 -12  -1  129.42    6.91
  -7 -12   1  137.23    5.07
  -7 -12   1  128.66    6.47
  12   7   1  149.11    6.41
  12   7   1  155.93    5.19
   7  12   3  194.00    4.68
   7 -12  -3  195.77    8.38
   7 -12  -3  197.01    7.09
   7  12   3  206.00    4.73
   7 -12  -3  234.47    8.51
  12  -7  -3  183.07    5.90
 -12  -7   3  220.49    6.02
  12   7   3  246.53    6.25
  -7 -12   3  168.47    4.14
  12   7   3  250.06    7.11
   7 -12  -5   68.64   11.28
   7 -12  -5   63.01   10.97
   7  12   5   82.08    5.96
   7 -12  -5   60.94    6.55
   7  12   5   72.40    4.27
 -12  -7   5   69.80    4.31
  12  -7  -5   70.65    8.15
  12   7   5   68.31    4.15
  -7 -12   5   63.62    5.18
  12   7   5   77.83    6.46
   7 -12  -7   57.72    7.68
   7  12   7  106.04    6.40
  12  -7  -7   85.51    8.78
   7  12   7  111.72    6.94
 -12  -7   7   78.41    6.87
  12   7   7   89.54    4.98
  -7 -12   7   73.46    4.51
  12   7   7  101.95    5.34
  13  -7   0  185.07    6.53
 -13  -7   0  146.46    4.10
   7  13   0  180.41    5.61
   7 -13   0  171.69    7.25
   7  13   0  212.91    5.71
   7 -13   0  196.65    6.81
 -13   7  -2  181.80    6.28
   7  13   2  189.62    5.76
   7 -13  -2  164.74    7.18
   7  13   2  209.61    5.90
  13  -7  -2  182.69    7.04
 -13  -7   2  182.49    5.94
   7 -13  -2  201.72    7.72
   7 -13  -2  167.90    7.95
  -7 -13   2  153.25    7.23
  -7 -13   2  174.69    5.40
  13   7   2  187.08    5.73
  13   7   2  164.64    5.39
   7 -13  -4  123.28    7.13
   7  13   4  162.76    6.24
   7 -13  -4  126.73    8.14
   7  13   4  171.88    6.19
 -13  -7   4  164.63    6.35
   7 -13  -4  118.81    8.61
  13  -7  -4  145.25    8.05
  13   7   4  131.61    4.55
  -7 -13   4  116.48    4.08
  13   7   4  145.02    5.48
  13  -7  -6   59.83    9.41
   7 -13  -6   62.14    7.39
   7  13   6   68.51    4.65
  13  -7  -6   66.90    9.35
   7  13   6   79.97    6.64
 -13  -7   6   74.31    6.72
  13  -7  -6   45.94    8.45
  13   7   6   66.08    4.65
  -7 -13   6   46.97    4.00
  13   7   6   83.39    7.02
 -14  -7   1  102.45    5.71
   7 -14  -1   94.39    5.42
   7  14   1   84.52    4.04
  14  -7  -1  106.73    6.52
 -14   7  -1  111.60    6.29
   7  14   1  124.75    5.67
   7 -14  -1  105.33    7.57
   7 -14  -1  118.61    7.09
  -7 -14   1  100.05    5.54
  -7 -14   1   90.08    6.93
  14   7   1  100.31    5.10
  14   7   1  114.45    5.43
   7 -14  -3  151.04    9.03
   7 -14  -3  148.91    7.40
   7  14   3  185.07    6.18
   7 -14  -3  181.93    9.78
 -14  -7   3  191.67    6.43
   7  14   3  209.32    6.47
  14  -7  -3  167.27    7.93
  14   7   3  196.14    6.29
  -7 -14   3  150.00    5.76
  14   7   3  202.09    7.64
   7 -14  -5   31.51    7.02
   7  14   5   46.47    6.12
   7  14   5   39.40    4.55
 -14  -7   5   47.36    6.52
  14   7   5   32.97    4.27
  14  -7  -5   40.32    7.33
   7 -14  -5   15.95   11.26
  -7 -14   5   26.11    5.30
   7 -14  -5   23.18   11.90
  14   7   5   32.73    5.00
 -15  -7   0   29.85    5.43
   7 -15   0   31.55    7.08
   7 -15   0   45.49    6.97
  15  -7   0   27.55    4.48
   7 -15   0   35.39    6.59
   7  15   0   39.10    5.43
 -15  -7   2  111.57    4.68
   7 -15  -2   78.61    5.28
   7  15   2  118.08    5.89
 -15   7  -2  109.24    6.52
   7 -15  -2  111.02    7.91
   7  15   2  114.60    6.10
  15  -7  -2  109.79    7.13
   7 -15  -2   98.56    8.24
  -7 -15   2   97.12    7.63
  -7 -15   2   82.44    4.39
  15   7   2  105.47    4.66
  15   7   2  116.73    7.53
   7 -15  -4   19.60    9.64
   7 -15  -4   17.00    5.26
   7  15   4   22.45    6.07
 -15  -7   4   19.39    4.61
   7 -15  -4    8.58    8.27
   7  15   4   22.01    6.41
  15  -7  -4   22.28    7.45
  15   7   4   18.83    4.27
  -7 -15   4   14.77    3.93
  15   7   4   20.35    7.20
 -16  -7   1   33.81    4.44
   7 -16  -1   41.44    5.42
   7 -16  -1   47.30    7.60
   7 -16  -1   35.29    7.81
  16  -7  -1   38.23    4.89
   7  16   1   49.24    6.05
  -7 -16   1   25.32    6.11
 -16   7  -1   36.05    4.91
  -7 -16   1   34.74    7.25
  16   7   1   49.38    7.27
  16   7   1   39.80    4.35
   8   8   0 1173.90   12.35
   8   8   0 1211.94    9.84
   8  -8   0 1197.60   13.01
   8  -8   0 1034.82   11.40
   8   8   2   35.03    5.07
   8  -8  -2   25.61    5.06
   8  -8  -2   33.29    4.88
  -8  -8   2   33.08    2.88
   8   8   2   33.90    4.03
   8   8   4  130.08    4.40
   8  -8  -4  137.63    6.77
   8  -8  -4  134.46    7.99
   8  -8  -4  146.28    7.97
  -8  -8   4  133.59    5.16
   8   8   4  147.63    5.18
   8   8   6  593.88    8.81
   8  -8  -6  509.25   10.22
   8   8   6  645.56    9.52
  -8  -8   6  579.82    8.07
   8   8   8   25.22    6.22
   8  -8  -8   14.64    4.91
   8   8   8   25.99    6.09
  -8  -8   8   15.75    5.90
   9   8   1  174.44    5.05
   8   9   1  142.89    4.42
   8   9   1  181.90    4.76
   8  -9  -1  162.95    6.24
  -9  -8   1  138.34    3.67
   9  -8  -1  147.60    5.98
   8  -9  -1  168.95    5.61
  -8  -9   1  153.04    4.61
   9  -8  -1  173.24    5.78
   9   8   1  162.65    5.95
   8   9   3   57.03    4.47
   9  -8  -3   58.80    6.73
   8   9   3   57.37    3.94
   8  -9  -3   60.50    5.74
  -9  -8   3   55.90    4.43
   9  -8  -3   57.02    5.60
   8  -9  -3   54.11    6.85
  -8  -9   3   48.15    3.24
   9   8   3   61.06    4.65
   9   8   3   63.50    5.55
   9   8   5  163.86    4.96
   8   9   5  149.60    4.84
   8  -9  -5  146.32    6.61
   9  -8  -5  162.37    7.47
   8  -9  -5  149.70   10.51
   9  -8  -5  175.75   10.76
   8  -9  -5  135.23   10.17
   9  -8  -5  129.95    8.56
  -9  -8   5  163.68    5.57
  -8  -9   5  137.58    4.27
   9   8   5  137.39    4.47
   8   9   5  154.14    4.47
   9   8   7   51.90    4.30
   8   9   7   41.86    4.23
   8  -9  -7   36.58    4.94
   9  -8  -7   27.79    6.91
  -9  -8   7   40.53    5.86
   9   8   7   47.83    5.92
  -8  -9   7   38.27    5.61
   8   9   7   41.13    4.24
   8  10   0  135.01    5.28
   8  10   0  131.12    3.65
 -10  -8   0  124.12    4.77
  10  -8   0  128.85    6.04
   8 -10   0  135.22    5.20
  10  -8   0  143.12    5.46
   8 -10   0  132.89    6.29
   8  10   2   50.15    5.08
   8  10   2   44.45    4.45
   8 -10  -2   36.07    5.87
 -10  -8   2   40.15    4.32
   8 -10  -2   47.48    5.59
  10  -8  -2   41.50    5.19
  -8 -10   2   36.22    3.08
  10  -8  -2   43.60    5.44
  10   8   2   46.37    3.42
  10   8   2   46.49    5.62
   8 -10  -4   87.57    8.34
   8  10   4   90.13    5.06
   8  10   4  102.00    5.76
   8 -10  -4   84.28    6.39
  10  -8  -4   87.17    6.82
   8 -10  -4   87.62    6.94
 -10  -8   4   93.93    5.21
  10  -8  -4   99.75    7.75
  -8 -10   4   73.50    3.72
  10   8   4   95.36    3.99
  10   8   4   96.82    5.85
  10   8   6   39.80    4.17
   8  10   6   42.58    4.16
   8  10   6   52.86    6.02
  10  -8  -6   42.27   15.29
   8 -10  -6   34.54    4.84
  10  -8  -6   37.75    5.19
  10  -8  -6   38.29   13.87
 -10  -8   6   58.22    5.63
  10   8   6   42.43    4.12
  -8 -10   6   32.83    5.31
   8  10   8   35.66    6.59
  10   8   8   31.56    6.49
   8 -10  -8   13.42    7.73
   8  10   8   51.29    6.24
  10  -8  -8   32.52    7.81
 -10  -8   8   30.41    6.35
  10   8   8   26.48    6.58
  -8 -10   8   20.64    4.52
   8 -11  -1  152.66    6.83
   8  11   1  157.87    5.58
   8  11   1  168.93    5.23
 -11  -8   1  149.80    3.82
   8 -11  -1  167.09    6.28
  -8 -11   1  136.25    4.99
  11  -8  -1  132.57    4.70
  11  -8  -1  124.67    4.86
  11   8   1  133.04    4.76
  11   8   1  155.96    5.13
   8  11   3   98.45    5.57
   8  11   3  102.65    5.19
   8 -11  -3  100.92    6.68
  11  -8  -3   93.78    6.56
   8 -11  -3   98.54    7.11
 -11  -8   3  100.20    5.22
   8 -11  -3   80.15    6.88
  11  -8  -3  102.74    6.33
  -8 -11   3   71.17    3.59
  11   8   3   88.52    3.86
  11   8   3   98.47    4.55
   8  11   5   94.44    4.41
   8  11   5  103.71    6.21
   8 -11  -5   83.51    5.06
   8 -11  -5   95.87   10.97
  11  -8  -5  106.04    8.35
   8 -11  -5   82.09   10.71
 -11  -8   5  106.07    5.97
  11  -8  -5  110.23    8.97
  11  -8  -5   96.80    8.46
  11   8   5   98.75    4.32
  -8 -11   5   90.86    5.35
  11   8   5   95.07    4.78
  11   8   7   54.04    6.61
   8  11   7   59.32    6.45
   8 -11  -7   34.90    7.40
   8  11   7   59.43    6.24
  11  -8  -7   42.13    8.06
 -11  -8   7   58.23    6.44
  11   8   7   49.27    6.38
  -8 -11   7   47.35    5.89
   8  12   0   69.32    4.92
   8  12   0   69.83    3.54
 -12  -8   0   56.81    3.55
   8 -12   0   62.80    4.16
   8 -12   0   69.14    6.38
  12  -8   0   62.31    5.95
   8  12   2  178.25    4.66
  12  -8  -2  219.57    7.13
   8 -12  -2  183.65    7.67
   8  12   2  242.04    5.89
   8 -12  -2  185.95    6.37
 -12  -8   2  208.83    5.78
   8 -12  -2  213.69    7.66
  -8 -12   2  179.13    4.25
  12  -8  -2  177.55    5.49
  12   8   2  214.85    4.78
  12   8   2  242.96    7.06
   8  12   4  137.76    4.61
   8  12   4  130.10    4.55
   8 -12  -4  113.94    5.59
   8 -12  -4  130.80    7.87
  12  -8  -4  155.18    8.14
 -12  -8   4  143.81    4.65
  12  -8  -4  167.02    9.04
   8 -12  -4  125.55    8.19
  -8 -12   4  134.86    5.38
  12   8   4  160.08    6.05
  12   8   4  144.57    5.17
  12  -8  -6   29.77   10.42
   8 -12  -6   19.45    7.27
   8  12   6   49.79    4.47
   8  12   6   37.91    4.59
  12  -8  -6   21.62    5.90
 -12  -8   6   33.62    6.43
  12  -8  -6   25.58    9.79
  12   8   6   36.42    4.30
  -8 -12   6   35.98    5.66
  12   8   6   44.34    6.69
  13  -8  -1  121.11    6.46
   8  13   1  128.24    5.50
   8  13   1  145.06    5.73
 -13  -8   1  108.20    5.36
   8 -13  -1  138.96    6.91
  -8 -13   1  117.98    4.23
   8 -13  -1  106.78    7.51
  13   8   1  140.19    6.84
  13   8   1  127.42    5.49
   8  13   3  144.94    5.91
   8 -13  -3  129.32    7.18
   8  13   3  156.79    6.07
   8 -13  -3  118.07    8.09
   8 -13  -3  146.71    7.97
  13  -8  -3   99.91    5.80
 -13  -8   3  159.79    6.03
  -8 -13   3  123.68    5.29
  13   8   3  151.55    6.02
  13   8   3  134.23    5.34
   8 -13  -5   41.86   11.96
   8 -13  -5   40.18    5.37
   8  13   5   59.75    4.44
   8 -13  -5   35.51   11.38
   8  13   5   69.56    6.32
 -13  -8   5   57.48    4.56
  13  -8  -5   52.47    7.60
  13  -8  -5   49.94    7.30
  13   8   5   63.55    5.96
  -8 -13   5   56.58    5.42
  13   8   5   65.26    6.92
  14  -8   0   41.25    6.31
 -14  -8   0   39.37    5.20
   8  14   0   31.61    3.86
   8  14   0   60.08    5.21
   8 -14   0   45.34    6.32
   8 -14   0   43.91    6.99
   8 -14  -2   90.58    8.04
   8  14   2   89.20    5.57
   8 -14  -2   85.39    7.62
 -14  -8   2   80.34    4.32
   8  14   2   98.85    4.34
  14  -8  -2   78.67    6.73
   8 -14  -2   82.41    7.62
  -8 -14   2   73.48    4.23
  14   8   2   92.76    4.40
  14   8   2   85.51    5.10
   8 -14  -4   33.30    7.49
   8  14   4   48.51    4.29
   8 -14  -4   49.69    9.77
   8  14   4   41.78    4.48
 -14  -8   4   42.63    4.72
  14  -8  -4   34.04    7.63
   8 -14  -4   43.76   10.33
  14  -8  -4   53.73    8.70
  -8 -14   4   37.94    3.94
  14   8   4   47.53    4.41
  14   8   4   55.87    7.02
 -15  -8   1   39.06    5.68
   8 -15  -1   27.49    7.56
   8  15   1   37.58    4.13
  15  -8  -1   33.50    4.91
   8  15   1   46.12    4.23
   8 -15  -1   46.06    5.24
  -8 -15   1   43.33    5.58
   8 -15  -1   40.74    7.91
  15   8   1   47.39    7.18
  15   8   1   44.88    4.09
   8 -15  -3   42.52    7.57
   8  15   3   49.04    5.94
   8 -15  -3   33.85    8.67
 -15  -8   3   47.09    4.64
   8 -15  -3   31.99    8.04
   8  15   3   40.94    4.46
  15  -8  -3   43.99    7.82
  -8 -15   3   29.68    5.68
  15   8   3   50.90    4.51
  15   8   3   51.98    7.31
   9   9   0  496.23    7.95
   9   9   0  583.82    7.03
   9  -9   0  419.77    7.08
   9  -9   0  546.11    8.44
   9   9   2  132.75    4.90
   9   9   2  123.37    5.92
   9  -9  -2  133.13    5.98
  -9  -9   2  107.38    3.50
   9  -9  -2   82.15    4.57
   9   9   4  157.78    6.25
   9  -9  -4  149.78    7.61
   9  -9  -4  143.56    8.91
   9  -9  -4  164.44    8.91
  -9  -9   4  129.26    4.14
   9   9   4  153.88    5.49
   9   9   6   59.10    4.54
   9  -9  -6   54.15    5.07
  -9  -9   6   59.60    4.11
   9   9   6   68.88    5.80
   9   9   8   86.01    4.85
   9  -9  -8   44.18    5.98
  -9  -9   8   78.88    6.63
   9   9   8  111.07    7.01
  10   9   1  189.21    5.02
  10   9   1  244.94    5.44
   9  10   1  219.50    6.17
   9  10   1  242.27    5.51
   9 -10  -1  218.39    7.04
 -10  -9   1  198.62    4.16
  -9 -10   1  211.66    5.20
   9 -10  -1  193.81    5.13
  10  -9  -1  175.54    5.32
  10  -9  -1  235.02    6.54
  10   9   3  158.43    4.83
   9  10   3  189.26    5.46
   9  10   3  181.34    6.20
  10  -9  -3  157.21    7.41
   9 -10  -3  188.02    7.47
 -10  -9   3  148.71    4.23
  10  -9  -3  172.39    7.14
  -9 -10   3  158.98    5.08
   9 -10  -3  156.27    7.34
  10   9   3  191.32    5.46
   9  10   5  189.84    6.31
  10   9   5  188.24    6.75
   9  10   5  186.17    6.72
   9 -10  -5  140.51    7.71
  10  -9  -5  153.40    8.49
   9 -10  -5  166.38   11.45
   9 -10  -5  149.95   10.93
  10  -9  -5  175.94   10.33
  10  -9  -5  143.91    9.48
 -10  -9   5  166.83    6.07
  -9 -10   5  150.34    5.82
  10   9   5  149.34    4.64
  10   9   7   47.53    4.56
   9  10   7   51.89    6.24
   9 -10  -7   45.83    7.77
  10  -9  -7   34.21    5.70
 -10  -9   7   39.73    6.30
  -9 -10   7   30.14    4.52
  10   9   7   49.81    6.32
   9  10   7   40.69    4.67
   9 -11   0  213.89    7.40
   9  11   0  188.03    4.70
   9  11   0  266.12    5.79
 -11  -9   0  214.51    4.32
   9 -11   0  242.91    6.64
  11  -9   0  216.49    6.93
  11  -9   0  262.54    6.61
  11   9   2  180.28    5.78
  11   9   2  182.97    6.52
   9  11   2  168.70    6.03
   9  11   2  149.59    4.30
   9 -11  -2  152.15    7.13
 -11  -9   2  152.03    5.11
   9 -11  -2  163.81    6.82
  -9 -11   2  147.04    5.06
  11  -9  -2  163.34    6.51
  11  -9  -2  138.51    6.78
  11   9   4   91.23    4.77
   9 -11  -4   73.81    7.39
   9  11   4   82.78    4.50
   9  11   4   99.21    5.63
   9 -11  -4   93.71    5.59
  11  -9  -4   87.02    7.58
   9 -11  -4   81.74    7.41
 -11  -9   4   84.09    4.07
  11  -9  -4   82.10    7.30
  -9 -11   4   85.15    5.28
  11   9   4   88.81    4.14
  11   9   6   88.15    5.09
   9  11   6   97.18    6.41
  11  -9  -6   50.68   13.28
   9  11   6   83.36    4.59
   9 -11  -6   67.53    7.42
  11  -9  -6   79.28    8.38
  11  -9  -6   47.99   13.52
 -11  -9   6   96.31    6.25
  -9 -11   6   75.00    5.98
  11   9   6   87.76    6.31
  12   9   1  106.49    5.13
   9  12   1   86.91    5.37
   9 -12  -1   66.51    4.84
   9  12   1   91.99    3.81
 -12  -9   1   73.15    3.77
   9 -12  -1   89.50    6.34
  -9 -12   1   80.56    3.75
  12  -9  -1   92.82    5.99
  12  -9  -1   84.42    6.33
  12   9   1  100.37    6.41
  12   9   3  156.17    7.00
   9  12   3  167.98    6.28
   9  12   3  163.99    5.88
   9 -12  -3  150.17    8.16
  12  -9  -3  133.84    7.59
   9 -12  -3  152.41    8.25
 -12  -9   3  148.29    5.85
   9 -12  -3  128.98    8.08
  12  -9  -3  141.99    7.13
  -9 -12   3  128.98    5.33
  12   9   3  168.19    5.87
  12   9   5   42.35    6.72
   9  12   5   35.30    4.58
   9  12   5   40.54    5.94
   9 -12  -5   35.51    7.35
   9 -12  -5   24.39   11.06
  12  -9  -5   24.21    8.39
   9 -12  -5   20.54    9.29
 -12  -9   5   36.31    4.29
  12  -9  -5   28.74    7.54
  12  -9  -5   32.55    6.98
  -9 -12   5   27.76    3.94
  12   9   5   37.15    5.99
   9  13   0   27.23    5.04
 -13  -9   0   21.74    4.98
   9  13   0   41.41    3.73
   9 -13   0   38.18    5.85
  13  -9   0   31.49    5.79
  13  -9   0   26.46    4.41
   9 -13   0   37.14    6.79
   9  13   2   79.80    5.67
  13  -9  -2   66.26    6.65
   9 -13  -2   87.51    7.61
   9  13   2   82.29    5.54
   9 -13  -2   57.05    7.52
 -13  -9   2   79.10    5.52
   9 -13  -2   76.41    7.32
  -9 -13   2   75.76    5.23
  13  -9  -2   79.89    6.38
  13   9   2   74.93    6.76
  13   9   2   75.20    5.51
  13   9   4   32.72    4.90
   9  13   4   30.80    6.06
   9 -13  -4   21.68    5.22
   9  13   4   33.77    4.15
   9 -13  -4   32.02    7.80
 -13  -9   4   35.86    4.33
  13  -9  -4   23.95    7.55
  13  -9  -4   28.94    7.11
  -9 -13   4   13.85    5.42
   9 -13  -4   27.72    9.68
  13   9   4   38.77    5.81
  14   9   1   41.85    4.08
   9 -14  -1   39.49    7.69
  14  -9  -1   37.24    6.60
   9  14   1   33.91    3.90
 -14  -9   1   30.97    3.90
   9  14   1   41.70    3.89
   9 -14  -1   33.64    5.18
  -9 -14   1   46.64    5.59
  14  -9  -1   40.16    6.37
  14   9   1   41.25    6.82
   9  14   3   62.51    4.47
   9 -14  -3   75.81    8.01
   9  14   3   74.74    6.05
 -14  -9   3   66.05    6.12
   9 -14  -3   62.92    8.14
  14  -9  -3   60.03    7.69
   9 -14  -3   44.47    8.05
  -9 -14   3   52.50    5.50
  14  -9  -3   60.17    7.04
  14   9   3   64.48    5.88
  14   9   3   70.75    7.22
  15  -9   0   28.04    4.80
 -15  -9   0   16.12    4.19
   9  15   0   29.96    5.73
   9  15   0   33.56    5.66
   9 -15   0   29.29    7.00
  15  -9   0   26.46    4.76
   9 -15   0   25.17    7.73
   9  15   2   45.50    6.06
  15   9   2   36.88    6.11
  10  10   0  594.61    8.70
  10  10   0  656.39    7.91
  10 -10   0  585.52    9.63
  10 -10   0  598.46    9.44
  10  10   2  165.01    4.99
  10  10   2  198.55    5.61
 -10 -10   2  143.43    4.00
  10 -10  -2  196.58    6.77
  10 -10  -2  143.51    6.90
  10  10   4  146.60    4.48
  10  10   4  172.90    6.75
  10 -10  -4  143.91    8.54
  10 -10  -4  156.43    9.66
  10 -10  -4  148.14    8.25
 -10 -10   4  128.45    4.32
  10  10   6  140.47    5.15
  10 -10  -6  112.51    8.34
 -10 -10   6  139.96    6.29
  10  10   6  154.65    6.72
  11  10   1  254.80    6.99
  10  11   1  192.67    5.03
  11  10   1  239.40    4.82
  10  11   1  229.05    4.69
  10 -11  -1  225.86    7.64
 -11 -10   1  218.73    5.60
 -10 -11   1  199.31    4.48
  10 -11  -1  243.20    7.06
  11 -10  -1  186.68    5.42
  11 -10  -1  205.87    7.31
  11  10   3  138.97    4.50
  11  10   3  129.18    5.13
  10  11   3  150.06    6.43
  11 -10  -3  146.98    7.74
  10  11   3  147.64    4.42
  10 -11  -3  163.35    9.14
 -11 -10   3  121.28    4.37
  11 -10  -3  148.92    7.32
 -10 -11   3  126.55    5.32
  10 -11  -3  125.32    7.85
  11  10   5   86.15    6.80
  10  11   5   73.49    4.48
  10  11   5   97.26    6.55
  10 -11  -5   56.45    8.10
  11 -10  -5   78.72    8.78
  10 -11  -5   57.12    9.76
  10 -11  -5   54.98    9.15
  11 -10  -5   67.66    9.97
  11 -10  -5   63.46    9.10
 -11 -10   5   61.11    6.00
 -10 -11   5   56.36    4.15
  11  10   5   75.83    6.05
  10  12   0   22.34    5.13
  10  12   0   22.05    3.60
  10 -12   0   20.00    6.63
 -12 -10   0   17.65    3.57
  10 -12   0   22.48    5.53
  12 -10   0   20.58    5.48
  12 -10   0   24.99    6.25
  12 -10  -2  100.43    7.17
  12  10   2  121.52    6.62
  12  10   2  114.74    5.67
  10  12   2  102.70    5.98
  10  12   2  113.17    4.21
 -12 -10   2   78.56    3.93
  10 -12  -2  111.23    7.05
  10 -12  -2   95.23    7.38
 -10 -12   2  105.61    5.24
  12 -10  -2  111.95    6.57
  12  10   4   38.62    4.78
  10  12   4   55.37    6.43
  10 -12  -4   35.04    7.81
  10  12   4   36.43    5.66
  10 -12  -4   45.63    8.01
  12 -10  -4   48.06    9.27
  10 -12  -4   37.09    7.81
 -12 -10   4   51.22    5.67
  12 -10  -4   40.37    7.47
 -10 -12   4   33.77    4.00
  12  10   4   46.12    5.87
  13  10   1   38.36    6.61
  13  10   1   46.71    5.53
  10  13   1   20.07    3.95
  10  13   1   30.24    3.93
  10 -13  -1   27.38    7.16
 -13 -10   1   22.82    5.19
  10 -13  -1   26.47    4.69
 -10 -13   1   20.72    3.84
  13 -10  -1   29.91    6.06
  13 -10  -1   26.93    6.56
  13  10   3   28.46    6.90
  13  10   3   28.83    4.17
  10  13   3   43.93    6.12
  10  13   3   34.83    4.20
  10 -13  -3    8.58    5.63
  13 -10  -3   27.14    7.49
  10 -13  -3   27.55    9.21
 -13 -10   3   20.27    3.98
  13 -10  -3   28.23    6.75
 -10 -13   3   26.65    5.08
  10 -13  -3   26.96    7.73
  10 -14   0   31.92    7.25
  10  14   0   35.08    5.64
 -14 -10   0   12.93    5.50
  10  14   0   40.41    5.61
  10 -14   0   24.54    4.64
  14 -10   0   22.78    6.20
  14 -10   0   26.98    6.85
  14  10   2   50.50    7.11
  14  10   2   41.13    4.47
  10  14   2   42.60    5.85
  14 -10  -2   34.53    5.24
  10 -14  -2   45.05    8.47
  10  14   2   45.07    5.86
 -14 -10   2   32.97    5.97
  10 -14  -2   47.01    7.74
  10 -14  -2   33.40    8.02
 -10 -14   2   37.94    3.97
  14 -10  -2   37.27    6.65
  11  11   0   95.51    5.85
  11  11   0  108.38    5.20
  11 -11   0   85.77    6.68
  11 -11   0   72.89    4.23
  11  11   2  107.10    6.33
  11  11   2  103.47    4.29
 -11 -11   2   94.00    5.25
  11 -11  -2   95.14    6.71
  11 -11  -2   79.74    6.95
  11  11   4  112.89    6.20
  11  11   4   94.90    4.92
  11 -11  -4   99.74    6.94
  11 -11  -4   87.34    9.84
  11 -11  -4   91.15    8.26
 -11 -11   4   73.90    4.29
  12  11   1  115.40    6.55
  11  12   1  108.80    6.13
  12  11   1  105.64    5.75
  11  12   1   99.92    4.23
 -12 -11   1   88.33    5.47
 -11 -12   1   96.56    5.49
  11 -12  -1   85.78    7.29
  11 -12  -1   73.97    4.91
  12 -11  -1  101.09    6.51
  12 -11  -1   89.29    7.05
  12  11   3   32.54    6.62
  12  11   3   37.17    5.42
  11  12   3   26.00    4.48
  11  12   3   27.40    4.04
  12 -11  -3   22.94    7.50
  11 -12  -3   35.61    7.29
 -12 -11   3   13.07    5.58
  12 -11  -3   28.29    6.98
 -11 -12   3   24.52    5.41
  11 -12  -3   30.93    7.29
  11  13   0   25.29    3.90
  11  13   0   37.01    4.00
 -13 -11   0   34.60    5.47
  11 -13   0   31.06    7.10
  11 -13   0   35.53    6.27
  13 -11   0   33.90    6.12
  13 -11   0   25.19    6.87
  13  11   2   39.57    4.97
  13 -11  -2   35.29    7.40
  13  11   2   42.91    5.74
  11  13   2   49.39    4.42
  11  13   2   50.96    5.78
 -13 -11   2   37.06    4.05
  11 -13  -2   51.83    7.40
 -11 -13   2   40.78    5.70
  13 -11  -2   44.25    6.75
  11 -13  -2   32.77    5.54
  12  12   0  124.34    6.48
  12  12   0  135.70    5.82
  12 -12   0  111.89    6.46
  12 -12   0   93.66    7.48
  12  12   2   50.22    6.58
  12  12   2   46.04    4.18
 -12 -12   2   32.75    3.96
  12 -12  -2   34.30    6.89
  12 -12  -2   32.97    7.29
  12  13   1   59.48    6.07
;
_shelx_res_checksum     84810
_shelx_res_file
;
TITL NDG470  IPDS2  -100DEGC           I-42M
CELL  0.71073 14.59960 14.59960  9.57180 90.00000 90.00000 90.00000
ZERR 2  0.00060  0.00060  0.00040  0.00000  0.00000  0.00000
LATT -2
SYMM X, -Y, -Z
SYMM -X, -Y, Z
SYMM -X, Y, -Z
SYMM -Y, -X, Z
SYMM -Y, X, -Z
SYMM Y, -X, -Z
SYMM Y, X, Z
SFAC C H N O SN
UNIT 64 132 8 34 2
TEMP -100
L.S. 11
FMAP 2
PLAN 20
ACTA
BOND $H
DFIX 0.84 .02 O1W H1WA
DFIX 0.88 .02 N1 H1AN N1 H1BN
HTAB
EQIV $1 -X+1/2, -Y+1/2, Z-1/2
HTAB N1 O1_$1
HTAB N1 O2_$1
HTAB N1 O2
HTAB N1 O4
EQIV $2 X-1/2, Y-1/2, Z+1/2
HTAB O1W O3_$2
CONF
TWIN
WGHT    0.030000    1.545700
BASF   0.45217
FVAR       0.28615
SN1   5    0.500000    0.500000    0.500000    10.12500    0.02109    0.02109 =
         0.01231    0.00000    0.00000    0.00000
O1    4    0.401109    0.401109    0.567539    10.50000    0.03518    0.03518 =
         0.01897   -0.00197   -0.00197   -0.01174
O2    4    0.297432    0.297432    0.507869    10.50000    0.04173    0.04173 =
         0.02340   -0.00015   -0.00015   -0.01875
O3    4    0.438910    0.438910    0.308425    10.50000    0.03464    0.03464 =
         0.01514   -0.00256   -0.00256   -0.00885
O4    4    0.336638    0.336638    0.230471    10.50000    0.05478    0.05478 =
         0.02110   -0.00443   -0.00443   -0.02577
C1    1    0.355864    0.355864    0.477784    10.50000    0.02984    0.02984 =
         0.02319   -0.00203   -0.00203   -0.00101
C2    1    0.377591    0.377591    0.323091    10.50000    0.02726    0.02726 =
         0.02015   -0.00062   -0.00062   -0.00320
N1    3    0.192119    0.192119    0.320172    10.50000    0.03230    0.03230 =
         0.02222   -0.00294   -0.00294   -0.00826
H1AN  2    0.194549    0.194549    0.228486    10.50000   -1.20000
H1BN  2    0.232234    0.232234    0.350448    10.50000   -1.20000
C3    1    0.098460    0.217410    0.368648    11.00000    0.03556    0.04894 =
         0.02620    0.00145    0.00257    0.00090
AFIX  23
H3A   2    0.094670    0.208702    0.471057    11.00000   -1.20000
H3B   2    0.053235    0.175985    0.324523    11.00000   -1.20000
AFIX   0
C4    1    0.074111    0.315883    0.333515    11.00000    0.05607    0.05362 =
         0.03272   -0.00456   -0.00081    0.01482
AFIX  23
H4A   2    0.015959    0.331501    0.381085    11.00000   -1.20000
H4B   2    0.122289    0.356396    0.371974    11.00000   -1.20000
AFIX   0
C5    1    0.063715    0.336143    0.180058    11.00000    0.06389    0.05053 =
         0.03478    0.00539   -0.00002    0.00202
AFIX 137
H5A   2    0.123203    0.329610    0.133685    11.00000   -1.50000
H5B   2    0.041278    0.398901    0.167879    11.00000   -1.50000
H5C   2    0.019900    0.293100    0.138752    11.00000   -1.50000
AFIX   0
O1W   4    0.000000   -0.026444    0.500000    10.12500    0.14985    0.06540 =
         0.05709    0.00000    0.01067    0.00000
AFIX   3
H1WA  2   -0.016700   -0.035472    0.584000    10.25000   -1.50000
AFIX   0
HKLF 4
REM  NDG470  IPDS2  -100DEGC           I-42M
REM R1 =  0.0210 for    1027 Fo > 4sig(Fo)  and  0.0210 for all    1030 data
REM     83 parameters refined using      3 restraints
END
WGHT      0.0303      1.6751
REM Instructions for potential hydrogen bonds
HTAB N1 O1_$1
HTAB N1 O2_$1
HTAB N1 O2
HTAB N1 O4
HTAB O1W O3_$2
REM Highest difference peak  0.387,  deepest hole -0.618,  1-sigma level  0.050
Q1    1   0.4448  0.4448  0.4996  10.50000  0.05    0.39
Q2    1   0.5089  0.4252  0.3919  11.00000  0.05    0.22
Q3    1   0.4490  0.4490  0.3718  10.50000  0.05    0.18
Q4    1   0.5033  0.3864  0.3185  11.00000  0.05    0.18
Q5    1   0.0000  0.2895  0.5000  10.50000  0.05    0.15
Q6    1   0.4430  0.4650  0.6249  11.00000  0.05    0.15
Q7    1   0.0003  0.3902  0.1522  11.00000  0.05    0.14
Q8    1  -0.0355  0.2769  0.2694  11.00000  0.05    0.14
Q9    1   0.3968  0.5280  0.3262  11.00000  0.05    0.14
Q10   1   0.5000  0.5993  0.5000  10.50000  0.05    0.13
Q11   1   0.4716  0.3490  0.5829  11.00000  0.05    0.13
Q12   1   0.4007  0.4982  0.5715  11.00000  0.05    0.12
Q13   1   0.5000  0.5000  0.3232  10.25000  0.05    0.12
Q14   1  -0.0037  0.2971  0.3496  11.00000  0.05    0.12
Q15   1   0.3535  0.3329  0.4937  11.00000  0.05    0.11
Q16   1   0.4549  0.3554  0.4177  11.00000  0.05    0.11
Q17   1   0.2837  0.3385  0.5006  11.00000  0.05    0.11
Q18   1   0.0760  0.1191  0.3576  11.00000  0.05    0.11
Q19   1   0.1357  0.3975  0.2219  11.00000  0.05    0.11
Q20   1   0.3586  0.3586  0.5886  10.50000  0.05    0.11
;
_shelxl_version_number        2.013
data_global
_journal_date_recd_electronic     2013-12-10
_journal_date_accepted     2013-12-30
_journal_name_full     'Acta Crystallographica, Section E'
_journal_year     2014
_journal_volume     70
_journal_issue      2
_journal_page_first     m49
_journal_page_last     m50
_journal_paper_category     QM
_journal_paper_doi     10.1107/S160053681303496X
_journal_coeditor_code     WM2795
_publ_contact_author_name     'Ndongo Gueye'
_publ_contact_author_address
;
Laboratoire de Chimie Minerale et Analytique
Departement de Chimie
Faculte des Sciences et Techniques
Universite Cheikh Anta Diop
Dakar
Senegal
;
_publ_contact_author_email     'ndongo1982@gmail.com'
_publ_contact_author_fax     ?
_publ_contact_author_phone     ?
_publ_section_title
;
Tetrakis(dipropylammonium)
tetrakis(oxalato-\k^2^<i>O</i>^1^,<i>O</i>^2^)stannate(IV) monohydrate: a
complex with an eight-coordinate Sn^IV^ atom
;
loop_
    _publ_author_name
    _publ_author_footnote
    _publ_author_address
    'Gueye, Ndongo' .
;
Laboratoire de Chimie Minerale et Analytique
Departement de Chimie
Faculte des Sciences et Techniques
Universite Cheikh Anta Diop
Dakar
Senegal
;
    'Diop, Libasse' .
;
Laboratoire de Chimie Minerale et Analytique
Departement de Chimie
Faculte des Sciences et Techniques
Universite Cheikh Anta Diop
Dakar
Senegal
;
    'Stoeckli-Evans, Helen' .
;
Institute of Physics
University of Neuch\^atel
rue Emile-Argand 11
CH-2000 Neuch\^atel
Switzerland
;
