# Supplementary material for: Tetra­kis(di­propyl­ammonium) tetra­kis(oxa­lato-κ2 O 1,O 2)stannate(IV) mono­hydrate: a complex with an eight-coordinate SnIV atom
Source: Acta Crystallogr Sect E Struct Rep Online. 2014 Jan 18;70(Pt 2):m49–50. doi: 10.1107/S160053681303496X (PMC3998257; doi:10.1107/S160053681303496X)
Supplement: Supplementary file 2 [file e-70-00m49-Isup2.hkl]

#
# h,k,l, Fc-squared, Fo-squared, sigma(Fo-squared), status flag
#
data_I
_shelx_title ' NDG470  IPDS2  -100DEGC           I-42M'
_shelx_refln_list_code          4
_shelx_F_calc_maximum      307.56
_exptl_crystal_F_000       944.00
_reflns_d_resolution_high  0.8216

loop_
 _space_group_symop_operation_xyz
 'x, y, z'
 'x, -y, -z'
 '-x, -y, z'
 '-x, y, -z'
 '-y, -x, z'
 '-y, x, -z'
 'y, -x, -z'
 'y, x, z'
 'x+1/2, y+1/2, z+1/2'
 'x+1/2, -y+1/2, -z+1/2'
 '-x+1/2, -y+1/2, z+1/2'
 '-x+1/2, y+1/2, -z+1/2'
 '-y+1/2, -x+1/2, z+1/2'
 '-y+1/2, x+1/2, -z+1/2'
 'y+1/2, -x+1/2, -z+1/2'
 'y+1/2, x+1/2, z+1/2'

_cell_length_a    14.5996
_cell_length_b    14.5996
_cell_length_c     9.5718
_cell_angle_alpha  90.000
_cell_angle_beta   90.000
_cell_angle_gamma  90.000

_shelx_F_squared_multiplier     1.000

loop_
 _refln_index_h
 _refln_index_k
 _refln_index_l
 _refln_F_squared_calc
 _refln_F_squared_meas
 _refln_F_squared_sigma
 _refln_observed_status
   1   1   0      37487.99      36078.97       521.57 o
   0   2   0        492.76        461.23        26.37 o
   2   2   0      15006.64      13741.95       471.60 o
   1   3   0       3593.27       3115.53        71.97 o
   3   3   0      94590.48      88467.26      1853.53 o
   0   4   0       2893.68       3163.04       111.93 o
   2   4   0       9428.22       8749.80       235.96 o
   4   4   0      23200.42      22184.95       542.23 o
   1   5   0       2593.36       2247.47        54.98 o
   3   5   0         17.27         20.62        13.20 o
   5   5   0      28607.16      26901.51      1502.50 o
   0   6   0       6747.30       6027.39       156.58 o
   2   6   0       5891.04       5217.60       124.28 o
   4   6   0       4181.35       3899.61        70.15 o
   6   6   0       9166.76       9107.36       239.89 o
   1   7   0       1332.88       1281.24        30.85 o
   3   7   0       1741.86       1712.33        30.15 o
   5   7   0       4922.55       5013.95        90.05 o
   7   7   0      16993.93      17652.99       643.32 o
   0   8   0        764.32        777.71        20.02 o
   2   8   0       5399.68       5435.01       174.99 o
   4   8   0       1575.82       1542.76        27.99 o
   6   8   0       2129.69       2148.59        34.93 o
   8   8   0      13642.00      14173.98       278.44 o
   1   9   0       7882.68       7562.71       270.47 o
   3   9   0       1093.63       1036.50        38.32 o
   5   9   0        949.55        938.75        19.86 o
   7   9   0        626.31        650.02        22.56 o
   9   9   0       5937.16       6280.03       275.75 o
   0  10   0       6762.13       6864.79       233.19 o
   2  10   0        592.97        620.74        17.64 o
   4  10   0       3938.13       4356.88       132.26 o
   6  10   0        639.00        680.74        16.72 o
   8  10   0       1491.40       1652.94        19.83 o
  10  10   0       6775.86       7381.62       144.77 o
   1  11   0       1118.05       1095.02        41.37 o
   3  11   0       1143.90       1250.52        26.50 o
   5  11   0       4546.12       4588.76        94.06 o
   7  11   0        973.22        991.49        21.85 o
   9  11   0       2752.62       2846.50        93.43 o
  11  11   0       1036.34       1083.88        66.64 o
   0  12   0       1832.16       1883.85        96.28 o
   2  12   0       2311.24       2398.47        91.92 o
   4  12   0       1973.15       1907.03        51.99 o
   6  12   0       1662.45       1649.87        48.43 o
   8  12   0        796.75        807.87        20.87 o
  10  12   0        265.31        272.63        18.90 o
  12  12   0       1433.01       1374.74        91.75 o
   1  13   0       1190.44       1176.79        33.38 o
   3  13   0       2952.21       3221.63        80.46 o
   5  13   0        441.93        480.42        18.00 o
   7  13   0       2067.17       2232.50        61.58 o
   9  13   0        342.64        410.81        21.78 o
  11  13   0        410.53        387.93        19.42 o
   0  14   0       1723.40       1957.60        75.30 o
   2  14   0       1034.01       1081.92        29.41 o
   4  14   0        787.04        810.95        35.17 o
   6  14   0       2209.75       2374.99        49.31 o
   8  14   0        511.95        536.44        24.96 o
  10  14   0        347.49        387.63        26.01 o
   1  15   0       1424.63       1622.82        75.43 o
   3  15   0       1316.15       1346.28        68.61 o
   5  15   0        981.18       1019.24        29.59 o
   7  15   0        427.04        394.94        20.96 o
   9  15   0        362.11        347.55        21.52 o
   0  16   0       1063.59        979.69        58.76 o
   2  16   0        906.30        897.32        37.71 o
   4  16   0        889.13        846.46        65.14 o
   6  16   0        796.40        749.73        19.57 o
   1  17   0        573.73        589.86        26.39 o
   3  17   0       1361.03       1421.47        55.63 o
   5  17   0        256.89        270.78        21.51 o
   0   1   1      21110.89      22390.35       359.84 o
  -1   2   1      14185.35      13913.96       321.93 o
   1   2   1      14153.56      13883.59       251.22 o
  -2   3   1      24620.98      23654.67       629.14 o
   0   3   1       1200.07       1083.23        23.94 o
   2   3   1      24748.93      23612.61       474.87 o
  -3   4   1       8016.41       7713.99       150.26 o
  -1   4   1       4372.75       4388.10        79.12 o
   1   4   1       4305.03       4311.41       101.72 o
   3   4   1       8008.54       7596.19       149.81 o
  -4   5   1      22207.77      21730.14       335.58 o
  -2   5   1        769.99        650.25        13.99 o
   0   5   1       2185.32       2161.33        35.61 o
   2   5   1        797.66        695.71        14.54 o
   4   5   1      22259.38      22017.80       363.21 o
  -5   6   1      10216.81      10730.73       150.12 o
  -3   6   1       2841.29       2656.12        65.01 o
  -1   6   1       4705.31       4331.07        71.65 o
   1   6   1       4653.78       4149.24       120.02 o
   3   6   1       2857.98       2698.10        51.25 o
   5   6   1      10268.99      10374.33       268.76 o
  -6   7   1       4004.76       3955.12        63.27 o
  -4   7   1       1673.91       1393.77        35.56 o
  -2   7   1       3419.02       3237.31        66.85 o
   0   7   1       4323.49       4022.46        95.60 o
   2   7   1       3417.71       3311.10        69.55 o
   4   7   1       1663.19       1370.60        23.35 o
   6   7   1       3999.58       4154.98        57.62 o
  -7   8   1       5376.49       5604.04       123.92 o
  -5   8   1        843.99        893.89        27.23 o
  -3   8   1       2574.84       2503.68        67.37 o
  -1   8   1       9564.42       9510.17       278.45 o
   1   8   1       9625.15       9535.82       219.60 o
   3   8   1       2593.99       2637.04        50.14 o
   5   8   1        837.51        885.55        23.22 o
   7   8   1       5379.86       5797.73       100.60 o
  -8   9   1       1907.68       1900.42        50.13 o
  -6   9   1       2567.18       2653.56        48.66 o
  -4   9   1       2017.89       1896.38        40.62 o
  -2   9   1       3501.07       3417.23        66.39 o
   0   9   1       3515.20       3421.80        87.62 o
   2   9   1       3527.91       3334.30        79.54 o
   4   9   1       2009.00       1872.54        31.90 o
   6   9   1       2570.79       2749.53        51.44 o
   8   9   1       1892.50       1947.65        50.20 o
  -9  10   1       2507.02       2590.75        51.87 o
  -7  10   1       1411.45       1339.72        28.38 o
  -5  10   1       2756.98       2781.54        69.03 o
  -3  10   1       2850.11       2777.27       104.34 o
  -1  10   1       2634.59       2520.23        61.28 o
   1  10   1       2636.55       2549.44        88.13 o
   3  10   1       2825.69       2825.48        69.77 o
   5  10   1       2736.22       2838.41        68.24 o
   7  10   1       1412.00       1329.16        38.05 o
   9  10   1       2509.61       2593.29        77.87 o
 -10  11   1       2562.62       2691.49        62.60 o
  -8  11   1       1713.90       1772.88        43.49 o
  -6  11   1        846.48        837.41        23.49 o
  -4  11   1       2077.44       2176.24        57.33 o
  -2  11   1       4829.88       4810.58       136.17 o
   0  11   1       1611.09       1416.47        52.87 o
   2  11   1       4804.45       4993.27       168.10 o
   4  11   1       2093.19       2163.27        65.45 o
   6  11   1        829.71        889.62        24.44 o
   8  11   1       1709.76       1801.82        53.21 o
  10  11   1       2576.66       2673.26        76.96 o
 -11  12   1       1161.15       1240.21        47.09 o
  -9  12   1        927.83        986.45        19.54 o
  -7  12   1       1530.88       1594.65        49.07 o
  -5  12   1        766.58        814.85        30.77 o
  -3  12   1       2605.65       2647.11       112.90 o
  -1  12   1       2256.10       2285.95        66.86 o
   1  12   1       2244.89       2273.38        61.14 o
   3  12   1       2606.95       2734.72        93.42 o
   5  12   1        756.74        812.79        27.70 o
   7  12   1       1525.04       1657.98        36.66 o
   9  12   1        934.37       1059.74        36.60 o
  11  12   1       1159.29       1187.85        39.46 o
 -12  13   1        631.87        665.10        59.90 o
 -10  13   1        351.67        360.23        20.23 o
  -8  13   1       1355.28       1399.32        52.95 o
  -6  13   1       2200.93       2190.83        52.83 o
  -4  13   1       1488.59       1591.49        36.38 o
  -2  13   1       1871.07       1957.06        43.85 o
   0  13   1        917.43        926.08        24.70 o
   2  13   1       1856.34       1899.89        61.11 o
   4  13   1       1478.62       1499.61        54.01 o
   6  13   1       2192.26       2246.66        63.17 o
   8  13   1       1361.74       1542.22        47.75 o
  10  13   1        351.94        359.55        24.31 o
  12  13   1        635.42        726.42        74.13 o
  -9  14   1        444.45        474.10        21.44 o
  -7  14   1       1222.95       1260.21        38.12 o
  -5  14   1       2563.68       2747.61        59.19 o
  -3  14   1        757.76        791.68        28.03 o
  -1  14   1       1441.11       1483.25        43.16 o
   1  14   1       1442.56       1457.88        47.96 o
   3  14   1        748.52        776.40        37.81 o
   5  14   1       2557.03       2601.29        86.90 o
   7  14   1       1234.38       1268.99        33.65 o
   9  14   1        441.61        471.28        19.01 o
  -8  15   1        529.55        556.96        24.97 o
  -6  15   1       1167.87       1239.06        42.97 o
  -4  15   1       1451.72       1385.40        57.12 o
  -2  15   1        584.66        624.25        25.61 o
   0  15   1       2030.58       2153.31        50.44 o
   2  15   1        581.58        585.18        24.02 o
   4  15   1       1444.16       1515.69        55.45 o
   6  15   1       1175.02       1142.05        37.74 o
   8  15   1        531.27        512.18        20.13 o
  -7  16   1        500.25        457.93        21.72 o
  -5  16   1        891.79        885.30        43.38 o
  -3  16   1        948.09        945.36        36.60 o
  -1  16   1        782.42        734.24        25.79 o
   1  16   1        777.38        740.33        27.57 o
   3  16   1        945.30        950.66        38.40 o
   5  16   1        894.68        894.06        32.80 o
   7  16   1        497.15        482.35        22.19 o
  -4  17   1        801.13        742.79        32.00 o
  -2  17   1        994.32        995.17        42.44 o
   0  17   1        484.73        475.51        28.20 o
   2  17   1        997.96        910.05        55.23 o
   4  17   1        805.62        749.40        40.96 o
   0   0   2        567.91        633.84        36.21 o
  -1   1   2      21748.68      21301.28       487.41 o
   1   1   2      21840.76      21010.28       300.83 o
  -2   2   2      15808.43      15890.04       591.06 o
   0   2   2       5323.82       4607.87        94.55 o
   2   2   2      15864.49      15973.46       431.93 o
  -3   3   2       4608.79       4345.95       162.83 o
  -1   3   2       3728.52       3282.91        66.26 o
   1   3   2       3739.59       3434.99        56.13 o
   3   3   2       4559.99       4480.93       116.39 o
  -4   4   2       7888.69       7254.97       319.21 o
  -2   4   2       5169.10       4768.60        88.37 o
   0   4   2      11898.65      11223.11       197.75 o
   2   4   2       5157.25       4940.28        69.67 o
   4   4   2       7902.68       7203.81       203.53 o
  -5   5   2       6996.73       6969.60       475.28 o
  -3   5   2      11165.44      10476.62       343.86 o
  -1   5   2       5878.39       5696.74        73.98 o
   1   5   2       5886.73       5477.58       139.96 o
   3   5   2      11178.55      11027.23       178.21 o
   5   5   2       7031.59       7554.19       200.55 o
  -6   6   2       4361.05       4263.55       121.21 o
  -4   6   2       7712.54       7810.09       139.93 o
  -2   6   2       5771.78       5748.53       102.15 o
   0   6   2       2457.44       2265.93        39.15 o
   2   6   2       5802.40       5901.96       115.14 o
   4   6   2       7728.69       7691.71       153.49 o
   6   6   2       4363.80       4584.87        79.16 o
  -7   7   2       2675.46       2689.23       143.72 o
  -5   7   2       1241.33       1234.63        22.62 o
  -3   7   2      12199.47      11875.43       338.28 o
  -1   7   2       5030.64       4863.96        76.79 o
   1   7   2       5023.36       4810.46       115.27 o
   3   7   2      12226.46      11867.93       249.73 o
   5   7   2       1253.52       1268.37        28.92 o
   7   7   2       2677.91       2758.76        95.99 o
  -8   8   2        371.67        391.57        21.48 o
  -6   8   2       3483.96       3454.23        63.45 o
  -4   8   2       1888.79       1879.58        51.47 o
  -2   8   2       5710.63       5703.47        54.77 o
   0   8   2      13513.69      13558.79       307.17 o
   2   8   2       5713.89       5539.80       115.83 o
   4   8   2       1905.09       1968.09        35.39 o
   6   8   2       3477.50       3476.62        88.89 o
   8   8   2        376.07        400.51        22.22 o
  -9   9   2       1377.42       1347.37        62.42 o
  -7   9   2       1646.85       1668.34        31.87 o
  -5   9   2       3666.70       3618.95       100.45 o
  -3   9   2       2299.21       2371.30        45.94 o
  -1   9   2       5801.44       5921.00       139.80 o
   1   9   2       5784.88       5685.82       125.89 o
   3   9   2       2312.21       2288.70        69.93 o
   5   9   2       3650.95       3677.38       110.61 o
   7   9   2       1627.68       1710.98        44.06 o
   9   9   2       1394.20       1404.04       103.51 o
 -10  10   2       2096.55       1981.42       110.50 o
  -8  10   2        498.52        516.04        21.83 o
  -6  10   2       1451.89       1382.14        40.92 o
  -4  10   2       2367.81       2528.44        51.85 o
  -2  10   2       2782.47       2747.58        85.89 o
   0  10   2       7800.12       7851.50       200.68 o
   2  10   2       2795.55       2772.68        89.03 o
   4  10   2       2366.67       2353.20        49.08 o
   6  10   2       1434.38       1501.27        43.09 o
   8  10   2        491.09        526.16        17.32 o
  10  10   2       2101.75       2052.35       135.84 o
 -11  11   2       1227.27       1205.84        56.08 o
  -9  11   2       1807.60       1808.75        46.53 o
  -7  11   2        387.22        407.37        19.81 o
  -5  11   2        766.99        751.95        24.21 o
  -3  11   2       3410.05       3684.46        99.32 o
  -1  11   2       3416.23       3456.11        53.58 o
   1  11   2       3427.39       3392.68       109.95 o
   3  11   2       3409.76       3636.21       116.79 o
   5  11   2        758.00        741.26        17.67 o
   7  11   2        385.13        415.21        18.04 o
   9  11   2       1809.99       1949.33        48.76 o
  11  11   2       1229.05       1201.00        48.89 o
 -12  12   2        504.10        452.32        29.67 o
 -10  12   2       1190.64       1199.36        30.17 o
  -8  12   2       2401.53       2528.48        85.61 o
  -6  12   2        802.02        816.64        20.48 o
  -4  12   2       2386.37       2463.39        76.57 o
  -2  12   2       3117.28       3195.01        94.46 o
   0  12   2        631.34        627.55        26.12 o
   2  12   2       3103.00       3167.43       104.50 o
   4  12   2       2360.25       2344.63        63.45 o
   6  12   2        811.87        887.27        20.78 o
   8  12   2       2401.70       2478.70        82.31 o
  10  12   2       1197.37       1282.33        37.17 o
  12  12   2        507.63        495.53        44.96 o
 -11  13   2        534.91        499.68        25.52 o
  -9  13   2        850.15        839.56        24.98 o
  -7  13   2       1991.44       2082.66        47.00 o
  -5  13   2        976.94       1009.85        27.21 o
  -3  13   2       1703.54       1902.84        49.10 o
  -1  13   2       1772.87       1780.43        69.52 o
   1  13   2       1768.41       1839.29        56.53 o
   3  13   2       1681.18       1755.24        46.41 o
   5  13   2        976.49        994.39        21.56 o
   7  13   2       1998.31       2220.64        44.86 o
   9  13   2        851.55        940.27        22.73 o
  11  13   2        534.70        525.29        22.01 o
 -10  14   2        469.65        443.64        22.46 o
  -8  14   2       1048.03        963.04        38.29 o
  -6  14   2       1619.42       1649.44        37.76 o
  -4  14   2        770.52        745.52        28.53 o
  -2  14   2        931.81       1049.59        39.54 o
   0  14   2       1671.53       1753.75        68.78 o
   2  14   2        921.43        951.40        27.17 o
   4  14   2        773.56        709.21        28.27 o
   6  14   2       1625.48       1635.14        54.85 o
   8  14   2       1045.34       1058.01        23.96 o
  10  14   2        471.17        495.39        21.43 o
  -9  15   2        495.03        476.94        44.64 o
  -7  15   2       1225.37       1190.92        40.26 o
  -5  15   2       1924.05       1961.18        66.15 o
  -3  15   2        307.22        371.23        29.77 o
  -1  15   2        625.32        617.43        31.31 o
   1  15   2        622.61        652.36        27.98 o
   3  15   2        304.34        303.04        18.41 o
   5  15   2       1922.15       1988.03        80.11 o
   7  15   2       1224.91       1272.81        37.71 o
   9  15   2        496.06        508.98        52.64 o
  -6  16   2        804.63        745.28        25.60 o
  -4  16   2       1272.48       1171.18        73.09 o
  -2  16   2        614.50        603.56        21.71 o
   0  16   2        115.74        123.49        19.28 o
   2  16   2        614.88        593.03        24.84 o
   4  16   2       1273.89       1258.20        54.68 o
   6  16   2        801.62        800.40        37.99 o
  -3  17   2       1165.35        999.56        58.16 o
  -1  17   2        243.99        245.90        20.99 o
   1  17   2        247.83        278.53        21.23 o
   3  17   2       1170.35       1186.77        61.21 o
   0   1   3      10402.48      10728.30        82.68 o
  -1   2   3       5737.01       5891.42        83.53 o
   1   2   3       5659.51       5873.42       112.71 o
  -2   3   3      14236.86      13823.30       296.11 o
   0   3   3       3834.35       3832.50        76.16 o
   2   3   3      14192.77      13776.28       326.24 o
  -3   4   3       4120.99       4087.89        90.99 o
  -1   4   3       7248.39       6951.14       137.01 o
   1   4   3       7243.64       6989.45       117.52 o
   3   4   3       4108.60       4084.07        80.60 o
  -4   5   3       3779.53       3701.57       116.07 o
  -2   5   3       1517.39       1427.77        19.44 o
   0   5   3      16417.02      15717.05       332.49 o
   2   5   3       1511.14       1426.72        22.42 o
   4   5   3       3748.94       3821.58        51.69 o
  -5   6   3       5615.06       5617.85       203.53 o
  -3   6   3       1634.78       1563.04        30.90 o
  -1   6   3       7982.55       7929.35       117.79 o
   1   6   3       7994.31       7831.99       145.97 o
   3   6   3       1625.57       1564.32        25.22 o
   5   6   3       5610.02       5882.51       110.92 o
  -6   7   3       2159.42       2110.45        66.82 o
  -4   7   3       2021.88       2064.56        47.74 o
  -2   7   3      11295.37      11675.26       106.26 o
   0   7   3       2054.00       1816.89        65.44 o
   2   7   3      11307.46      11445.06       230.51 o
   4   7   3       2033.98       2065.42        52.06 o
   6   7   3       2159.65       2281.10        48.88 o
  -7   8   3       2913.97       2890.36        98.63 o
  -5   8   3       1392.37       1290.28        34.37 o
  -3   8   3       8748.57       8743.34       209.46 o
  -1   8   3       2534.03       2571.81        34.66 o
   1   8   3       2547.53       2501.81        39.21 o
   3   8   3       8765.68       8913.02       180.58 o
   5   8   3       1401.40       1385.33        33.11 o
   7   8   3       2886.97       3109.40        72.83 o
  -8   9   3        646.57        598.33        21.94 o
  -6   9   3        826.55        831.11        20.16 o
  -4   9   3       3178.57       3231.14        96.84 o
  -2   9   3       3649.57       3626.93        79.79 o
   0   9   3       5590.32       5350.44       119.21 o
   2   9   3       3667.18       3780.80       129.43 o
   4   9   3       3185.92       3286.83        92.68 o
   6   9   3        820.63        826.23        32.95 o
   8   9   3        640.93        690.29        18.31 o
  -9  10   3       1875.93       1852.86        42.73 o
  -7  10   3        227.04        239.30        16.08 o
  -5  10   3       3178.34       3122.57        74.33 o
  -3  10   3       2043.47       2013.19        67.79 o
  -1  10   3       5115.63       5068.23       123.52 o
   1  10   3       5118.50       5150.44        97.72 o
   3  10   3       2045.21       2196.26        44.98 o
   5  10   3       3176.23       3180.60        62.89 o
   7  10   3        233.50        238.85        14.42 o
   9  10   3       1880.63       2071.79        58.10 o
 -10  11   3       1585.03       1543.52        55.00 o
  -8  11   3       1069.81       1066.76        28.38 o
  -6  11   3       1535.22       1505.03        43.91 o
  -4  11   3       2500.79       2473.67        79.88 o
  -2  11   3       1027.25        974.45        31.10 o
   0  11   3       4415.57       4321.09       103.26 o
   2  11   3       1027.05       1068.15        32.27 o
   4  11   3       2491.27       2561.24        69.43 o
   6  11   3       1540.00       1591.26        34.33 o
   8  11   3       1082.74       1133.53        32.24 o
  10  11   3       1579.50       1685.02        47.89 o
 -11  12   3        321.11        324.48        23.05 o
  -9  12   3       1639.74       1644.54        52.31 o
  -7  12   3       2519.23       2537.17        58.14 o
  -5  12   3        445.78        434.79        19.99 o
  -3  12   3       1962.88       2090.10        42.45 o
  -1  12   3       1477.55       1460.55        46.86 o
   1  12   3       1471.09       1454.62        38.70 o
   3  12   3       1961.07       2092.35        44.66 o
   5  12   3        450.40        518.45        17.96 o
   7  12   3       2527.60       2514.75        89.25 o
   9  12   3       1637.33       1849.14        44.90 o
  11  12   3        318.73        349.55        21.93 o
 -10  13   3        338.80        342.66        21.12 o
  -8  13   3       1607.23       1601.22        33.25 o
  -6  13   3        915.93        907.33        23.00 o
  -4  13   3        315.21        383.51        19.43 o
  -2  13   3       2392.27       2414.29        67.53 o
   0  13   3       2135.09       2213.41        63.91 o
   2  13   3       2385.60       2522.00        60.64 o
   4  13   3        321.22        360.09        16.92 o
   6  13   3        920.57        987.58        33.57 o
   8  13   3       1608.55       1695.43        62.92 o
  10  13   3        336.34        355.58        21.03 o
  -9  14   3        715.18        704.87        29.27 o
  -7  14   3       2078.97       1899.72        68.87 o
  -5  14   3        768.17        772.47        28.35 o
  -3  14   3        584.57        567.65        18.65 o
  -1  14   3       1201.28       1250.97        43.28 o
   1  14   3       1192.91       1237.55        43.59 o
   3  14   3        584.43        625.18        34.68 o
   5  14   3        772.04        770.86        17.31 o
   7  14   3       2078.80       2224.29        75.37 o
   9  14   3        717.41        782.94        25.75 o
  -8  15   3        523.56        428.79        20.34 o
  -6  15   3       1632.10       1563.86        44.38 o
  -4  15   3       1141.54       1043.91        38.75 o
  -2  15   3        252.09        268.77        20.56 o
   0  15   3        491.81        507.84        26.52 o
   2  15   3        251.93        280.00        19.57 o
   4  15   3       1143.69       1179.92        41.38 o
   6  15   3       1631.23       1543.90        48.02 o
   8  15   3        525.69        544.93        26.57 o
  -5  16   3       1250.17       1197.49        41.64 o
  -3  16   3        963.96        876.83        54.80 o
  -1  16   3        426.36        400.62        19.74 o
   1  16   3        431.41        450.28        20.67 o
   3  16   3        966.94       1001.24        47.96 o
   5  16   3       1248.48       1118.65        36.62 o
  -2  17   3        844.59        784.31        45.92 o
   0  17   3          2.57         26.10        20.31 o
   2  17   3        850.54        813.82        45.30 o
   0   0   4       3171.73       3264.76        48.15 o
  -1   1   4      15742.79      15396.84       309.41 o
   1   1   4      15694.72      15483.86        89.81 o
  -2   2   4      25290.86      24976.27       700.37 o
   0   2   4       2147.83       1935.50        30.31 o
   2   2   4      25216.14      23573.12       479.68 o
  -3   3   4      17474.44      17863.08       399.27 o
  -1   3   4       2020.42       2039.12        41.90 o
   1   3   4       2001.38       2074.84        30.66 o
   3   3   4      17416.18      17888.24       577.59 o
  -4   4   4      10939.98      11923.97       452.61 o
  -2   4   4       6316.54       6318.60       168.63 o
   0   4   4       5373.65       5244.45        75.44 o
   2   4   4       6269.62       6451.93       118.56 o
   4   4   4      10890.55      12024.57       225.11 o
  -5   5   4       9012.08       9047.33       235.35 o
  -3   5   4       2224.99       2114.72        38.03 o
  -1   5   4       7855.62       7847.07       134.62 o
   1   5   4       7837.02       8046.78        93.32 o
   3   5   4       2202.61       2145.61        26.45 o
   5   5   4       8991.47       8867.83       249.67 o
  -6   6   4       6390.42       6487.56       139.32 o
  -4   6   4       2969.04       2925.25        65.00 o
  -2   6   4        716.12        695.94        16.02 o
   0   6   4      13357.07      14217.57       183.52 o
   2   6   4        708.18        676.43        13.96 o
   4   6   4       2993.32       3103.29        70.45 o
   6   6   4       6362.36       6173.85       201.79 o
  -7   7   4       4984.40       4634.81       168.61 o
  -5   7   4       1395.17       1465.28        40.89 o
  -3   7   4       2806.29       2849.98        55.46 o
  -1   7   4       5554.59       5416.57        64.24 o
   1   7   4       5566.18       5376.29       102.22 o
   3   7   4       2829.77       2926.96        60.07 o
   5   7   4       1376.91       1488.59        29.65 o
   7   7   4       4963.73       5042.70       123.06 o
  -8   8   4       1502.16       1572.80        70.72 o
  -6   8   4       2629.15       2679.45        87.23 o
  -4   8   4       2178.12       2178.99        42.65 o
  -2   8   4       5569.87       5570.97       117.56 o
   0   8   4       2050.51       2050.67        30.78 o
   2   8   4       5594.06       5446.72       136.70 o
   4   8   4       2171.04       2220.06        37.72 o
   6   8   4       2614.58       2758.65        47.78 o
   8   8   4       1496.53       1679.50        30.41 o
  -9   9   4       1635.59       1541.88       144.34 o
  -7   9   4       1872.31       1873.60        60.48 o
  -5   9   4       3099.53       3029.91        91.44 o
  -3   9   4       4627.10       4635.08        94.69 o
  -1   9   4       1822.30       1820.81        57.01 o
   1   9   4       1852.46       1956.62        41.66 o
   3   9   4       4635.09       4721.48       108.02 o
   5   9   4       3103.54       3263.23        87.90 o
   7   9   4       1883.19       2029.15        61.47 o
   9   9   4       1620.13       1785.78        55.18 o
 -10  10   4       1704.53       1626.71        81.51 o
  -8  10   4       1034.29       1001.33        23.68 o
  -6  10   4       1825.07       1816.19        49.29 o
  -4  10   4       3272.59       3098.43        71.29 o
  -2  10   4       1979.74       1978.60        49.93 o
   0  10   4        691.18        662.31        21.40 o
   2  10   4       1977.66       2082.12        63.99 o
   4  10   4       3278.94       3144.19        28.96 o
   6  10   4       1838.48       1997.63        39.27 o
   8  10   4       1038.07       1101.54        23.80 o
  10  10   4       1701.25       1784.97        54.07 o
 -11  11   4       1095.45       1052.04       121.24 o
  -9  11   4       1042.27       1023.08        30.59 o
  -7  11   4       1126.41       1138.52        38.17 o
  -5  11   4       1106.24       1124.32        24.12 o
  -3  11   4       2267.61       2216.62        62.74 o
  -1  11   4       2696.88       2843.45        62.62 o
   1  11   4       2678.49       2654.15        76.89 o
   3  11   4       2261.28       2354.47        53.20 o
   5  11   4       1120.11       1201.64        27.80 o
   7  11   4       1129.45       1176.11        35.98 o
   9  11   4       1042.74       1067.57        20.54 o
  11  11   4       1093.37       1132.21        50.19 o
 -10  12   4        493.59        469.22        20.87 o
  -8  12   4       1668.01       1588.35        50.70 o
  -6  12   4       1266.77       1256.84        34.12 o
  -4  12   4       1027.18       1048.87        32.61 o
  -2  12   4       2261.26       2371.86        55.14 o
   0  12   4       1274.49       1259.14        35.38 o
   2  12   4       2255.39       2352.51        66.62 o
   4  12   4       1043.61       1071.10        35.67 o
   6  12   4       1271.78       1337.70        62.17 o
   8  12   4       1673.97       1706.20        48.22 o
  10  12   4        488.87        519.35        23.74 o
  -9  13   4        372.72        363.04        22.94 o
  -7  13   4       1760.71       1620.93        40.21 o
  -5  13   4       1322.81       1211.85        36.66 o
  -3  13   4        605.51        594.73        23.31 o
  -1  13   4       1477.46       1498.66        46.90 o
   1  13   4       1476.59       1476.88        46.30 o
   3  13   4        607.69        630.72        20.01 o
   5  13   4       1329.40       1298.23        23.29 o
   7  13   4       1766.54       1727.57        70.28 o
   9  13   4        373.35        383.64        20.79 o
  -8  14   4        571.52        479.52        24.03 o
  -6  14   4        981.80        957.95        22.05 o
  -4  14   4       1241.22       1159.53        33.13 o
  -2  14   4        787.68        794.63        26.77 o
   0  14   4       1839.95       1790.01        70.45 o
   2  14   4        796.31        847.77        20.10 o
   4  14   4       1232.23       1246.45        48.79 o
   6  14   4        983.13        985.14        38.70 o
   8  14   4        575.44        544.88        23.35 o
  -7  15   4        222.84        181.93        21.23 o
  -5  15   4       1263.18       1128.94        32.08 o
  -3  15   4        554.26        524.93        22.90 o
  -1  15   4       1149.34       1111.42        38.10 o
   1  15   4       1156.40       1087.28        32.52 o
   3  15   4        560.53        544.39        23.17 o
   5  15   4       1264.23       1301.48        47.57 o
   7  15   4        222.68        225.91        21.69 o
  -4  16   4        928.37        810.86        28.33 o
  -2  16   4        719.27        672.49        33.53 o
   0  16   4        678.51        599.91        37.75 o
   2  16   4        723.46        681.09        40.02 o
   4  16   4        931.28        824.21        32.12 o
   0   1   5       9836.74       9721.74        96.61 o
  -1   2   5       5572.50       5915.72        81.83 o
   1   2   5       5606.84       5836.38        96.86 o
  -2   3   5       9868.76      10229.42       133.11 o
   0   3   5       5015.61       5096.82        82.29 o
   2   3   5       9809.28       9825.24       227.40 o
  -3   4   5       3760.92       3764.73        90.56 o
  -1   4   5       2877.01       2917.75        46.59 o
   1   4   5       2875.24       2948.02        47.89 o
   3   4   5       3742.65       3886.43        66.98 o
  -4   5   5       3080.03       3089.09        70.68 o
  -2   5   5       4821.12       4825.72       121.96 o
   0   5   5       3073.12       3339.73        34.52 o
   2   5   5       4780.21       4770.01       107.75 o
   4   5   5       3096.23       3086.54        65.94 o
  -5   6   5       1401.97       1436.71        40.49 o
  -3   6   5       3566.70       3603.29        91.40 o
  -1   6   5       2235.73       2253.32        35.22 o
   1   6   5       2247.66       2262.04        38.16 o
   3   6   5       3581.75       3638.00        88.65 o
   5   6   5       1390.57       1451.85        40.22 o
  -6   7   5       3524.72       3600.82       108.25 o
  -4   7   5       1421.72       1522.15        33.49 o
  -2   7   5       3604.19       3464.48        97.98 o
   0   7   5        341.47        328.68        15.68 o
   2   7   5       3642.32       3685.01        75.42 o
   4   7   5       1432.93       1528.61        51.55 o
   6   7   5       3512.76       3800.08        62.99 o
  -7   8   5       4741.38       4813.24       140.42 o
  -5   8   5       2149.90       2195.43        36.12 o
  -3   8   5        614.51        623.76        22.42 o
  -1   8   5       2193.71       2258.00        26.69 o
   1   8   5       2199.29       2286.64        38.29 o
   3   8   5        623.95        664.12        18.93 o
   5   8   5       2134.11       2225.76        46.93 o
   7   8   5       4742.66       4951.83        93.72 o
  -8   9   5       1763.72       1742.27        67.15 o
  -6   9   5       2702.41       2581.48        70.00 o
  -4   9   5       1965.18       1991.22        49.74 o
  -2   9   5        727.60        749.45        18.14 o
   0   9   5       2928.99       3043.24        37.98 o
   2   9   5        733.22        764.68        19.19 o
   4   9   5       1960.23       1988.16        56.26 o
   6   9   5       2696.73       2715.26        48.50 o
   8   9   5       1769.07       1836.78        41.37 o
  -9  10   5       1832.92       1810.78        62.07 o
  -7  10   5       1700.19       1793.84        39.95 o
  -5  10   5       4153.07       3980.66       106.18 o
  -3  10   5       1094.41       1079.01        19.64 o
  -1  10   5        736.89        785.50        19.14 o
   1  10   5        728.06        740.76        22.71 o
   3  10   5       1106.63       1112.79        26.10 o
   5  10   5       4168.82       4228.34        68.51 o
   7  10   5       1690.56       1816.47        29.63 o
   9  10   5       1830.58       2021.62        57.06 o
 -10  11   5        822.48        713.65        46.75 o
  -8  11   5       1041.04       1072.98        39.18 o
  -6  11   5       1178.45       1106.42        30.71 o
  -4  11   5       3288.79       3309.39        70.28 o
  -2  11   5       1299.86       1288.69        27.25 o
   0  11   5        157.58        183.29        16.43 o
   2  11   5       1293.44       1260.48        37.21 o
   4  11   5       3286.28       3354.88        50.37 o
   6  11   5       1187.48       1184.75        33.37 o
   8  11   5       1039.14       1180.99        24.48 o
  10  11   5        820.01        873.81        42.16 o
  -9  12   5        389.30        417.65        28.03 o
  -7  12   5        818.25        759.25        32.66 o
  -5  12   5       1543.33       1487.97        47.48 o
  -3  12   5       2798.23       2858.80        53.95 o
  -1  12   5        873.58        914.78        26.58 o
   1  12   5        865.98        883.77        36.67 o
   3  12   5       2784.91       2804.57        61.66 o
   5  12   5       1548.74       1615.58        53.50 o
   7  12   5        822.76        862.13        21.91 o
   9  12   5        390.78        416.42        21.16 o
  -8  13   5        685.53        684.08        24.66 o
  -6  13   5       1268.38       1253.52        38.79 o
  -4  13   5       1017.92        959.27        29.79 o
  -2  13   5       1263.81       1165.56        22.49 o
   0  13   5        876.42        848.07        37.16 o
   2  13   5       1266.18       1202.01        39.96 o
   4  13   5       1012.11       1034.97        37.68 o
   6  13   5       1277.23       1385.67        52.96 o
   8  13   5        687.27        702.98        33.98 o
  -7  14   5        478.40        385.84        19.78 o
  -5  14   5        592.70        518.70        19.91 o
  -3  14   5        570.59        533.57        20.41 o
  -1  14   5       2041.48       1928.85        75.19 o
   1  14   5       2045.83       1870.64        77.39 o
   3  14   5        569.71        551.93        19.43 o
   5  14   5        591.73        574.50        34.78 o
   7  14   5        478.48        445.59        34.23 o
  -4  15   5        343.82        310.20        22.28 o
  -2  15   5       1204.44       1134.59        40.31 o
   0  15   5       2242.72       2088.93        94.72 o
   2  15   5       1207.52       1188.13        59.63 o
   4  15   5        344.72        342.49        21.89 o
  -1  16   5        846.46        868.49        97.76 o
   1  16   5        848.96        826.19        40.80 o
   0   0   6      32975.14      35014.48       964.90 o
  -1   1   6       3453.51       3645.84        77.82 o
   1   1   6       3429.63       3575.06        73.83 o
  -2   2   6       4555.57       4905.65       104.92 o
   0   2   6       1802.02       1857.57        27.63 o
   2   2   6       4558.24       4836.49       131.59 o
  -3   3   6       9236.30       9757.20       332.69 o
  -1   3   6       5657.23       5893.18       122.09 o
   1   3   6       5652.13       5822.66       137.54 o
   3   3   6       9259.23       9769.50       297.11 o
  -4   4   6       3701.61       3710.45       122.94 o
  -2   4   6       3121.13       3201.67        43.89 o
   0   4   6       3746.16       3902.00        89.71 o
   2   4   6       3137.69       3239.51        74.91 o
   4   4   6       3709.37       3777.51       153.80 o
  -5   5   6       6495.94       6742.99       170.89 o
  -3   5   6        614.14        625.21        17.53 o
  -1   5   6       3706.79       3671.57        86.62 o
   1   5   6       3705.32       3755.46        66.50 o
   3   5   6        622.27        609.39        20.05 o
   5   5   6       6514.85       6998.41       179.14 o
  -6   6   6        748.22        697.50        25.46 o
  -4   6   6       2089.20       2112.31        37.10 o
  -2   6   6       4905.32       4673.14       104.18 o
   0   6   6       3397.53       3603.79        48.60 o
   2   6   6       4904.89       4854.98        99.77 o
   4   6   6       2090.87       2149.86        36.49 o
   6   6   6        767.44        785.15        30.42 o
  -7   7   6       4983.51       5003.30       194.59 o
  -5   7   6       1093.66       1019.83        32.17 o
  -3   7   6       1684.17       1748.13        42.68 o
  -1   7   6       2338.45       2327.57        52.76 o
   1   7   6       2346.85       2319.35        49.61 o
   3   7   6       1685.33       1757.35        47.72 o
   5   7   6       1107.12       1141.06        24.45 o
   7   7   6       4977.53       5294.69       235.08 o
  -8   8   6       6545.38       6474.22       210.56 o
  -6   8   6       2127.57       2134.77        63.29 o
  -4   8   6       1124.08       1062.55        28.96 o
  -2   8   6       3195.19       3108.78        93.70 o
   0   8   6         23.66         24.51        15.14 o
   2   8   6       3213.73       3162.99        71.05 o
   4   8   6       1133.49       1135.92        37.57 o
   6   8   6       2127.47       2131.13        56.72 o
   8   8   6       6530.04       7180.39       265.07 o
  -9   9   6        714.01        651.23        33.65 o
  -7   9   6       1867.37       1786.53        82.68 o
  -5   9   6       2631.88       2616.53        65.98 o
  -3   9   6        373.33        406.29        19.82 o
  -1   9   6       3005.05       3036.57        54.85 o
   1   9   6       3015.11       2911.13        71.18 o
   3   9   6        376.40        410.57        17.87 o
   5   9   6       2626.50       2631.82        66.66 o
   7   9   6       1857.86       2029.13        59.22 o
   9   9   6        717.44        734.93        29.08 o
 -10  10   6       1559.07       1442.93        58.93 o
  -8  10   6        454.78        465.00        20.87 o
  -6  10   6       2473.26       2427.58        42.54 o
  -4  10   6       3019.47       2884.94       102.87 o
  -2  10   6        345.84        392.43        20.00 o
   0  10   6       1783.26       1726.34        27.81 o
   2  10   6        343.66        361.57        17.14 o
   4  10   6       3010.73       3199.62        74.66 o
   6  10   6       2464.25       2612.41        84.18 o
   8  10   6        459.51        524.92        23.81 o
  10  10   6       1563.72       1716.89        75.57 o
  -9  11   6        955.43        840.57        40.80 o
  -7  11   6        742.59        721.41        19.26 o
  -5  11   6       3556.48       3397.18        91.23 o
  -3  11   6       1668.13       1521.76        42.26 o
  -1  11   6        243.85        245.27        18.41 o
   1  11   6        241.87        245.57        16.49 o
   3  11   6       1663.26       1624.86        57.54 o
   5  11   6       3547.16       3573.13       105.23 o
   7  11   6        747.12        819.97        22.77 o
   9  11   6        958.28       1037.19        55.13 o
  -8  12   6        484.15        459.70        21.70 o
  -6  12   6        599.45        592.54        20.49 o
  -4  12   6       1911.72       1738.64        57.95 o
  -2  12   6       1989.59       1875.93        60.48 o
   0  12   6        317.37        310.38        18.18 o
   2  12   6       1980.17       1960.42        39.31 o
   4  12   6       1907.99       1860.11        64.15 o
   6  12   6        596.95        638.17        29.34 o
   8  12   6        484.45        466.97        33.87 o
  -7  13   6        830.31        768.37        25.03 o
  -5  13   6        214.25        189.08        20.19 o
  -3  13   6       2410.52       2159.41        66.46 o
  -1  13   6        855.69        789.28        33.36 o
   1  13   6        847.35        770.55        26.29 o
   3  13   6       2405.95       2355.15        88.18 o
   5  13   6        211.92        277.58        22.87 o
   7  13   6        829.98        806.04        37.57 o
  -6  14   6        977.53        810.93        79.14 o
  -4  14   6        365.66        316.10        21.14 o
  -2  14   6        889.08        736.54        30.57 o
   0  14   6       1789.66       1645.52        54.20 o
   2  14   6        879.41        720.08        31.58 o
   4  14   6        366.62        354.89        21.19 o
   6  14   6        977.10       1178.91        85.61 o
  -1  15   6       1758.46       1427.61        88.39 o
   1  15   6       1754.80       1572.74        86.96 o
   0   1   7        702.90        759.05        17.51 o
  -1   2   7       1595.24       1776.97        21.02 o
   1   2   7       1590.80       1673.23        32.25 o
  -2   3   7       5749.88       6073.95        91.28 o
   0   3   7        313.16        404.51        15.36 o
   2   3   7       5788.25       6005.45       144.19 o
  -3   4   7       2772.55       2845.73        31.89 o
  -1   4   7       2541.48       2659.08        55.13 o
   1   4   7       2546.96       2583.82        89.37 o
   3   4   7       2758.71       2748.59        86.06 o
  -4   5   7       2167.21       2225.01        31.30 o
  -2   5   7       1503.47       1532.51        20.08 o
   0   5   7       9117.78       9369.33       194.38 o
   2   5   7       1526.11       1481.77        20.41 o
   4   5   7       2174.33       2255.07        65.25 o
  -5   6   7       2122.60       2138.69        67.43 o
  -3   6   7        833.81        797.07        18.24 o
  -1   6   7       5562.11       5709.72       111.54 o
   1   6   7       5536.59       5521.47        90.79 o
   3   6   7        846.76        810.87        21.02 o
   5   6   7       2146.48       2189.12        61.49 o
  -6   7   7       1216.63       1211.58        29.25 o
  -4   7   7        637.88        646.54        20.27 o
  -2   7   7       3208.48       3118.45        63.98 o
   0   7   7       5394.48       5496.36       100.40 o
   2   7   7       3186.25       3176.11        64.81 o
   4   7   7        646.90        666.24        32.11 o
   6   7   7       1211.34       1256.39        59.36 o
  -7   8   7       1440.35       1460.29        39.29 o
  -5   8   7        615.16        583.86        21.39 o
  -3   8   7       2902.15       2963.59       105.58 o
  -1   8   7       2056.00       2131.12        51.77 o
   1   8   7       2060.43       2078.29        29.81 o
   3   8   7       2908.40       3056.94        56.13 o
   5   8   7        615.76        587.73        21.18 o
   7   8   7       1443.54       1480.28        55.57 o
  -8   9   7        475.38        467.15        26.70 o
  -6   9   7       1780.93       1823.51        49.65 o
  -4   9   7       2593.91       2592.04        74.88 o
  -2   9   7       1818.61       1774.10        59.66 o
   0   9   7        425.28        399.89        17.72 o
   2   9   7       1830.26       1850.58        61.46 o
   4   9   7       2590.71       2555.46        65.22 o
   6   9   7       1775.90       1858.59        56.93 o
   8   9   7        472.60        522.84        25.86 o
  -9  10   7        507.47        495.16        23.59 o
  -7  10   7        665.69        591.73        24.87 o
  -5  10   7       2934.42       2915.90        56.36 o
  -3  10   7       2169.38       2119.72        49.58 o
  -1  10   7       1030.00        952.82        31.21 o
   1  10   7       1044.93       1012.14        31.74 o
   3  10   7       2164.91       2224.83        66.66 o
   5  10   7       2913.69       3083.69        89.81 o
   7  10   7        665.36        677.61        24.07 o
   9  10   7        511.00        521.86        29.02 o
  -8  11   7        609.15        538.39        26.04 o
  -6  11   7        906.89        874.50        38.87 o
  -4  11   7       1322.83       1270.36        35.74 o
  -2  11   7       1650.38       1621.44        46.96 o
   0  11   7        737.67        724.81        30.41 o
   2  11   7       1646.85       1608.39        58.93 o
   4  11   7       1328.56       1270.14        65.01 o
   6  11   7        897.83        922.99        31.26 o
   8  11   7        606.16        642.95        33.10 o
  -7  12   7       1119.45       1006.33        37.86 o
  -5  12   7        542.18        541.74        22.98 o
  -3  12   7       1139.62       1040.39        38.70 o
  -1  12   7       1083.36        975.30        40.14 o
   1  12   7       1079.93       1063.42        36.16 o
   3  12   7       1134.24       1090.65        53.25 o
   5  12   7        540.47        602.16        24.90 o
   7  12   7       1118.57       1110.09        67.43 o
  -4  13   7        632.39        574.27        28.28 o
  -2  13   7       1396.75       1232.93        68.43 o
   0  13   7        741.86        657.77        38.12 o
   2  13   7       1382.22       1344.13        57.39 o
   4  13   7        626.29        667.06        25.43 o
  -1  14   7        968.25        892.22        56.69 o
   1  14   7        969.18        885.08        32.48 o
   0   0   8        363.42        464.00        37.23 o
  -1   1   8       2110.01       2320.27        49.74 o
   1   1   8       2135.55       2283.07        60.91 o
  -2   2   8       2902.80       3072.03        93.44 o
   0   2   8        203.54        220.19        18.57 o
   2   2   8       2926.49       3063.32        98.96 o
  -3   3   8       2309.56       2435.59        84.60 o
  -1   3   8       1170.24       1265.37        21.73 o
   1   3   8       1182.67       1284.88        27.67 o
   3   3   8       2304.25       2473.37        78.65 o
  -4   4   8        718.23        724.19        27.99 o
  -2   4   8       3974.04       4322.18        72.58 o
   0   4   8       4684.34       4897.04       100.99 o
   2   4   8       3962.95       4225.08        86.00 o
   4   4   8        727.61        736.53        41.81 o
  -5   5   8        297.31        332.76        29.21 o
  -3   5   8       1989.09       2016.57        39.22 o
  -1   5   8       5859.56       6100.73       150.18 o
   1   5   8       5844.83       6138.38       109.47 o
   3   5   8       1980.16       1938.46        68.70 o
   5   5   8        310.35        344.66        31.25 o
  -6   6   8       2156.90       2042.83        46.95 o
  -4   6   8        511.82        524.81        20.44 o
  -2   6   8       2323.09       2313.29        39.63 o
   0   6   8       3800.91       3955.64        65.88 o
   2   6   8       2309.57       2402.02        67.47 o
   4   6   8        512.95        512.96        21.37 o
   6   6   8       2157.26       2185.93       111.69 o
  -7   7   8        952.59        849.89        40.37 o
  -5   7   8        938.40        983.97        24.93 o
  -3   7   8       3048.47       3063.63        32.68 o
  -1   7   8       2187.43       2249.76        41.89 o
   1   7   8       2187.46       2284.18        52.28 o
   3   7   8       3048.59       3024.09        85.73 o
   5   7   8        934.89        975.98        24.37 o
   7   7   8        958.18        994.58        88.19 o
  -8   8   8        269.02        253.89        33.22 o
  -6   8   8       1260.12       1224.07        37.12 o
  -4   8   8       1860.68       1846.05        29.09 o
  -2   8   8       1857.87       1766.57        38.74 o
   0   8   8       3151.96       3065.09        81.62 o
   2   8   8       1865.71       1831.46        51.66 o
   4   8   8       1850.49       1920.10        53.92 o
   6   8   8       1260.27       1318.03        41.15 o
   8   8   8        279.10        254.95        36.70 o
  -9   9   8       1036.82        907.24        65.10 o
  -7   9   8        210.42        228.59        22.99 o
  -5   9   8       1854.48       1734.05        63.79 o
  -3   9   8       2069.68       1970.06        38.35 o
  -1   9   8        933.55        853.23        22.76 o
   1   9   8        933.93        872.17        34.89 o
   3   9   8       2069.74       2001.23        46.59 o
   5   9   8       1848.24       1882.16        44.42 o
   7   9   8        209.57        234.87        26.12 o
   9   9   8       1043.97       1039.74       130.48 o
  -8  10   8        363.47        360.38        27.58 o
  -6  10   8        547.69        495.92        24.18 o
  -4  10   8       2111.03       1997.91        68.62 o
  -2  10   8       1014.06        945.14        23.12 o
   0  10   8       1641.09       1619.29        52.18 o
   2  10   8       1018.50        978.43        25.74 o
   4  10   8       2114.75       2092.94        46.15 o
   6  10   8        545.43        581.23        27.43 o
   8  10   8        360.52        400.88        36.48 o
  -5  11   8       1154.14       1019.97        51.13 o
  -3  11   8       1300.37       1237.23        35.78 o
  -1  11   8        954.95        906.58        45.14 o
   1  11   8        951.52        839.93        47.38 o
   3  11   8       1306.09       1253.16        32.48 o
   5  11   8       1159.68       1101.61        38.42 o
  -4  12   8        673.88        630.38        23.99 o
  -2  12   8        646.59        546.80        22.42 o
   0  12   8        614.25        545.16        32.11 o
   2  12   8        644.07        599.34        38.01 o
   4  12   8        673.61        622.22        34.08 o
   0   1   9        571.80        594.05        21.20 o
  -1   2   9       1141.17       1185.16        22.15 o
   1   2   9       1142.39       1147.20        22.12 o
  -2   3   9       2307.37       2442.24        60.16 o
   0   3   9       1880.95       1879.77        26.78 o
   2   3   9       2305.51       2408.60        52.48 o
  -3   4   9        476.54        539.92        25.18 o
  -1   4   9       3250.47       3489.80        31.58 o
   1   4   9       3244.09       3376.42        65.89 o
   3   4   9        479.09        516.88        20.90 o
  -4   5   9       1352.12       1327.22        24.87 o
  -2   5   9       1458.35       1440.31        35.20 o
   0   5   9       3859.59       3989.32        58.71 o
   2   5   9       1435.99       1425.75        44.62 o
   4   5   9       1347.63       1320.20        48.26 o
  -5   6   9       1009.27       1000.69        23.19 o
  -3   6   9       1282.54       1237.17        26.17 o
  -1   6   9       2100.22       2075.65        46.31 o
   1   6   9       2097.15       2085.49        56.95 o
   3   6   9       1268.82       1322.92        38.56 o
   5   6   9       1003.67       1014.84        33.77 o
  -6   7   9        304.06        267.63        24.50 o
  -4   7   9       1108.45        989.75        31.68 o
  -2   7   9       2769.77       2668.33        89.15 o
   0   7   9        705.80        750.08        21.65 o
   2   7   9       2772.63       2744.41        87.93 o
   4   7   9       1097.93       1027.63        28.25 o
   6   7   9        307.37        301.27        24.22 o
  -7   8   9       1346.29       1227.65        37.84 o
  -5   8   9        927.44        920.03        26.44 o
  -3   8   9       1960.06       1798.34        40.73 o
  -1   8   9        733.10        670.71        18.95 o
   1   8   9        742.69        744.32        25.24 o
   3   8   9       1954.43       1924.54        69.46 o
   5   8   9        922.16        917.27        45.59 o
   7   8   9       1347.01       1324.08        60.28 o
  -6   9   9       1699.66       1579.08        55.50 o
  -4   9   9       1127.01       1086.11        34.45 o
  -2   9   9        754.44        694.38        20.66 o
   0   9   9        679.17        689.14        23.87 o
   2   9   9        758.52        731.92        29.97 o
   4   9   9       1125.72       1075.44        41.20 o
   6   9   9       1702.59       1745.28        92.13 o
  -5  10   9       1963.37       1668.45        55.49 o
  -3  10   9        635.69        608.78        24.91 o
  -1  10   9       1006.12        972.60        35.18 o
   1  10   9       1001.65       1006.90        36.14 o
   3  10   9        636.46        581.00        27.95 o
   5  10   9       1971.16       1849.44        94.10 o
  -2  11   9        551.45        470.03        25.88 o
   0  11   9        792.76        689.87        39.24 o
   2  11   9        549.10        541.60        30.35 o
   0   0  10       2151.48       2183.50        53.53 o
  -1   1  10       2163.50       2300.72        72.63 o
   1   1  10       2156.13       2368.43        47.52 o
  -2   2  10       2871.04       3091.52        71.42 o
   0   2  10       1555.71       1635.11        25.32 o
   2   2  10       2867.60       3025.18        68.46 o
  -3   3  10       1905.85       1983.37        48.63 o
  -1   3  10       1814.72       1838.32        26.51 o
   1   3  10       1823.66       1923.47        28.32 o
   3   3  10       1898.67       1909.23       100.74 o
  -4   4  10       1861.97       1799.22        46.98 o
  -2   4  10        999.75       1023.49        30.19 o
   0   4  10       1942.42       1953.10        28.38 o
   2   4  10       1005.32       1022.19        26.13 o
   4   4  10       1844.12       1863.83        39.36 o
  -5   5  10       1700.00       1557.88        74.74 o
  -3   5  10        715.92        691.83        27.61 o
  -1   5  10       1523.49       1556.56        42.80 o
   1   5  10       1528.71       1542.49        31.45 o
   3   5  10        714.52        722.09        24.30 o
   5   5  10       1691.77       1615.22        96.38 o
  -6   6  10        990.35        856.17        36.32 o
  -4   6  10       1293.98       1224.38        30.67 o
  -2   6  10        738.29        723.38        31.71 o
   0   6  10       1352.25       1319.26        31.37 o
   2   6  10        733.84        678.87        25.46 o
   4   6  10       1304.01       1314.88        47.99 o
   6   6  10        981.38        992.29        42.14 o
  -5   7  10        426.67        363.09        25.18 o
  -3   7  10       1070.33        979.48        35.04 o
  -1   7  10        954.84        910.96        26.13 o
   1   7  10        941.66        907.36        28.37 o
   3   7  10       1071.56       1016.81        40.39 o
   5   7  10        424.13        433.39        27.92 o
  -4   8  10        638.50        502.70        24.19 o
  -2   8  10       1133.24       1019.29        29.10 o
   0   8  10        453.51        469.08        26.19 o
   2   8  10       1123.14       1126.02        47.42 o
   4   8  10        635.04        640.06        27.27 o
  -1   9  10        508.23        413.98        32.56 o
   1   9  10        512.53        442.82        29.56 o
   0   1  11       3143.30       3418.59        34.37 o
  -1   2  11        940.57        959.82        29.63 o
   1   2  11        945.73       1001.43        27.74 o
  -2   3  11       1634.85       1632.81        60.82 o
   0   3  11        464.70        518.42        27.29 o
   2   3  11       1642.82       1681.03        54.31 o
  -3   4  11       1691.79       1712.06        39.15 o
  -1   4  11        778.72        784.42        31.97 o
   1   4  11        788.66        786.61        29.70 o
   3   4  11       1700.67       1692.12        52.17 o
  -2   5  11       1105.84       1121.83        40.42 o
   0   5  11        623.03        567.52        28.55 o
   2   5  11       1102.19       1053.72        35.33 o
                                                
